# Supplementary material for: Lung adenocarcinoma: selection of surgical approaches in solid adenocarcinoma from the viewpoint of clinicopathologic features and tumor microenvironmental heterogeneity
Source: Front Oncol. 2024 Mar 5;14:1326626. doi: 10.3389/fonc.2024.1326626 (PMC10949368; doi:10.3389/fonc.2024.1326626)
Supplement: Supplementary file 2 [file DataSheet_2.xlsx]

## Sheet: Gene list of signatures
Gene list of signatures for GSVA in bulk RNA-seq dataset of the TCGA LUAD cohort
Tumor proliferation rate	Hypoxia	Glycolysis	Lactate transmembrane transporter activity	Fibrillar collagens	Matrix remodeling	EMT signature	Epithelial mesenchymal transition (EMT)	Exhaustion	Cytotoxity	Immunosuppressive	Antigen presentation	Macrophage and DC traffic	Treg-T cell	Exhaustion-related CD8T	Ubiquitin mediated proteolysis	One carbon pool by folate	Galactose metabolism	Pyrimidine metabolism
MKI67	VEGFA	PGK1	SLC16A1	COL1A1	CA9	SNAI1	ABI3BP	LAG3	GZMA	CD274	AP	CCL2	FOXP3	HAVCR2	CDC16	DHFR	GALM	CAD
ESCO2	SLC2A1	ALDOA	SLC16A3	COL1A2	MMP9	SNAI2	ACTA2	TIGIT	GZMB	PDCD1LG2	AP1M2	CCL7	TNFRSF18	PDCD1	KLHL13	DHFR2	GALK1	DHODH
CETN3	PGAM1	ENO1	SLC16A7	COL3A1	MMP2	TWIST1	ADAM12	PDCD1	GZMK	CD200	ACTR1B	CCL8	TNFRSF9	ENTPD1	PIAS3	MTHFD1L	GALT	UMPS
CDK2	ENO1	TPI1	SLC16A8	COL5A1	MMP1	TWIST2	ANPEP	HAVCR2	GNLY	IDO1	ACTR1A	XCL1	TIGIT	TNFRSF9	UBA6	MTHFD1	GALE	CMPK1
CCND1	LDHA	PFKP	SLC5A12	COL5A2	MMP3	ZEB1	APLP1	CTLA4	IFNG	EBI3	BCAP31	CCR2	IKZF2	CCL3	UBE2L6	MTHFD2	UGP2	CMPK2
CCNE1	TPI1	ERO1A	SLC5A8	COL4A1	MMP12	ZEB2	AREG	LAYN	PRF1	IL4I1	PSME3	XCR1	CTLA4	PHLDA1	BIRC3	MTHFD2L	PGM1	NME6
AURKA	P4HA1	ALDOB		COL10A1	MMP7	CDH2	BASP1	ENTPD1	NKG7	SOCS1	PSMD14	CSF1R	TNFRSF4	SIRPG	HERC1	SHMT2	PGM2	NME7
AURKB	MRPS17	VEGFA		COL11A1	MMP11		BDNF			SOCS2	CLEC4M	CSF1	CCR8	CTLA4	XIAP	SHMT1	HK3	NME2
E2F1	CDKN3	MXI1		PLOD2	PLOD2		BGN			SOCS3	SEC24B		IL2RA	TIGIT	PML	GART	HK1	NME4
MYBL2	ADM	PKM		LOX	ADAMTS4		BMP1				IFI30		BATF	SNAP47	HERC2	ATIC	HK2	NME1
BUB1	NDRG1	HK2		FN1	ADAMTS5		CADM1				SEC23A		IL2RB	WARS	PRPF19	FTCD	HKDC1	NME3
PLK1	TUBB6	LDHA			LOX		CALD1				DCTN2		RGS1	CD27	ANAPC1	MTFMT	GCK	NME1-NME2
CCNB1	ALDOA	EXT1					CALU				CENPE		ACP5	RGS1	UBE2S	AMT	G6PC	AK9
MCM2	MIF	SLC25A10					CAP2				DCTN6		CD27	TNFRSF1B	UBE2O	MTR	G6PC2	PNPT1
MCM6	ACOT7	GUSB					CAPG				SEC24A		ICOS	CD27-AS1	UBE2M	TYMS	G6PC3	ENTPD3
		PFKFB1					CCN1				KIF2C		CTSC	ACP5	UBE2Q2	ALDH1L1	GLB1	ENTPD8
		PGAM1					CCN2				KIF3A		PTTG1	AFAP1L2	MAP3K1	ALDH1L2	LCT	ENTPD1
		PYGB					CD44				DCTN3		VDR	MYO7A	UBE4A	MTHFR	LALBA	CANT1
		AK4					CD59				CHUK		IL1R2	AKAP5	BRCA1	MTHFS	B4GALT1	ENTPD4
		P4HA1					CDH11				OSBPL1A		ERI1	ENTPD1-AS1	MDM2	ST20-MTHFS	B4GALT2	ENTPD5
		PMM2					CDH2				AP2M1		CSF1	ADGRG1	UBE2K		GLA	ENTPD6
		FAM162A					CDH6				AP1S1		TFRC	TOX	UBE2D4		AKR1B1	CTPS1
		SDC1					COL11A1				AP2S1		CSF2RB	LAYN	UBOX5		AKR1B10	CTPS2
		EGLN3					COL12A1				CLTA		GLRX	CD38	KLHL9		PFKM	POLR1A
		PC					COL16A1				CLTC		NCF4	ITGAE	UBR5		PFKP	POLR1B
		B4GALT7					COL1A1				PSMB11		DPYSL2	RGS2	UBE3A		PFKL	ZNRD1
		FBP2					COL1A2				AP1S3		CD70	CCND2	UBE2R2		MGAM	TWISTNB
		IGFBP3					COL3A1				DYNLL2		MAGEH1	FKBP1A	COP1		MGAM2	POLR1E
		CHPF					COL4A1				PSMA8		CALM3	MTHFD1	TRIM37		GAA	POLR2A
		B3GAT3					COL4A2				CTSD		FCRL3	GALM	FBXW8		GANC	POLR2B
		CHST12					COL5A1				CTSE		PTPN22	CSF1	UBE2E3		SI	POLR2C
		HS2ST1					COL5A2				CTSL		STAT3	SNX9	AC023512.1			POLR2D
		MPI					COL5A3				CTSV		CSF2RB	ICOS	ANAPC7			POLR2E
		GNPDA1					COL6A2				CTSS			LYST	ANAPC5			POLR2F
		AKR1A1					COL6A3				CYBA			MIR155HG	UBE2QL1			POLR2G
		PPFIA4					COL7A1				CYBB			TPI1	PIAS1			POLR2H
		B3GAT1					COL8A2				AP2A1			SARDH	SMURF1			POLR2I
		CHPF2					COLGALT1				AP2A2			GZMB	STUB1			POLR2L
		G6PD					COMP				AP1B1			CREM	UBE2G2			POLR2J
		MDH2					COPA				AP2B1			HLA-DMA	BTRC			POLR2J3
		CHST6					CRLF1				ACE			PRDM1	UBE2G1			POLR2J2
		PGLS					CTHRC1				DCTN1			PKM	UBE2I			POLR2K
		PGAM2					CXCL1				AP1G1			MYO1E	SOCS1			POLR3A
		CHST1					CXCL12				DYNC1H1			FUT8	UBE2H			POLR3B
		GPC1					CXCL6				DYNC1I1			DUSP4	UBE2J2			POLR3C
		TSTA3					CXCL8				DYNC1I2			RAB27A	SKP1			POLR3D
		ALG1					DAB2				DYNC1LI2			HLA-DRA	TRAF6			POLR3E
		GFPT1					DCN				DNM2			UBE2F-SCLY	FBXW11			POLR1C
		PRPS1					DKK1				FCER1G			IGFLR1	UBE2L3			POLR3K
		GOT1					DPYSL3				FCGR1A			CXCL13	NHLRC1			POLR1D
		MDH1					DST				FCGR1B			IFNG	UBE2N			POLR3H
		SLC35A3					ECM1				FCGR2B			UBE2F	UBE4B			POLR3GL
		GALK1					ECM2				SEC31A			ITM2A	MGRN1			POLR3G
		EGFR					EDIL3				KIFAP3			ID3	RBX1			POLR3F
		ANGPTL4					EFEMP2				PSME4			CD2BP2	DDB2			POLA1
		CITED2					ELN				KIF4A			CHST12	NEDD4L			POLA2
		PLOD2					EMP3				KIF26A			CTSD	SOCS3			PRIM1
		QSOX1					ENO2				KIF4B			STAT3	SIAH1			PRIM2
		ME2					FAP				PYCARD			BST2	DDB1			POLD1
		SPAG4					FAS				RACGAP1			CXCR6	DET1			POLD2
		P4HA2					FBLN1				PDIA3			RALGDS	RNF7			POLD3
		GAPDHS					FBLN2				HFE			VCAM1	BIRC2			POLD4
		ENO2					FBLN5				CD209			TRAFD1	UBE2U			POLE
		GOT2					FBN1				HLA-A			SYNGR2	UBE2Z			POLE2
		EXT2					FBN2				HLA-B			VAPA	UBA7			POLE3
		SLC25A13					FERMT2				HLA-C			IFI35	VHL			POLE4
		HMMR					FGF2				HLA-DMA			CD63	UBA1			UCK1
		PDK3					FLNA				HLA-DMB			NAB1	UBE2NL			UCK2
		CXCR4					FMOD				HLA-DOA			PARK7	PIAS4			UCKL1
		GPC4					FN1				HLA-DOB			MIR4632	AIRE			NT5C2
		ECD					FOXC2				HLA-DPA1			YARS	FBXO4			NT5C1A
		GNE					FSTL1				HLA-DPB1			PRKAR1A	CBLC			NT5C1B
		B4GALT2					FSTL3				HLA-DQA1			IL2RB	UBE2A			NT5C
		FUT8					FUCA1				HLA-DQA2			DFNB31	CDC27			NT5M
		MIOX					FZD8				HLA-DQB1			HMGN3	HUWE1			NT5C3A
		VCAN					GADD45A				HLA-DQB2			MTHFD2	UBE2B			NT5C3B
		GPC3					GADD45B				HLA-DRA			NDFIP2	CDC34			NT5C1B-RDH14
		B3GALT6					GAS1				HLA-DRB1			PRF1	UBE2D1			NT5E
		HSPA5					GEM				HLA-DRB3			PRDX5	UBA3			UPP2
		ME1					GJA1				HLA-DRB4			LAG3	UBE2E1			UPP1
		ADORA2B					GLIPR1				HLA-DRB5			MS4A6A	UBE2E2			UPRT
		UGP2					GPC1				HLA-E			LINC00299	UBE2D2			DPYD
		MIF					GPX7				HLA-F				CDC20			DPYS
		NANP					GREM1				HLA-G				UBE2D3			UPB1
		ZNF292					HTRA1				HLA-H				ITCH			ENPP1
		STC2					ID2				MR1				UBE2Q1			ENPP3
		TPST1					IGFBP2				IKBKB				ANAPC10			RRM1
		PGM2					IGFBP3				ITGAV				RCHY1			RRM2B
		GYS1					IGFBP4				ITGB5				UBE2W			RRM2
		TKTL1					IL15				ARF1				WWP1			DCTPP1
		TGFA					IL32				KIF2A				PPIL2			DUT
		CHST2					IL6				KIF3C				ELOC			TYMS
		PHKA2					INHBA				KIF5A				UBE3C			CDA
		STMN1					ITGA2				KLC1				UBE2J1			TYMP
		GALE					ITGA5				KIF11				ANAPC11			PNP
		MET					ITGAV				KIF22				ELOB			DCK
		LCT					ITGB1				LAG3				SAE1			DCTD
		IRS2					ITGB3				LNPEP				UBA2			TK2
		POLR3K					ITGB5				NCF2				RHOBTB2			TK1
		B4GALT1					JUN				NCF4				CUL5			DTYMK
		EFNA3					LAMA1				CD207				KEAP1			NUDT2
		LHX9					LAMA2				CLEC4A				SYVN1
		KDELR3					LAMA3				SAR1B				PRKN
		TALDO1					LAMC1				DYNC1LI1				SKP2
		DPYSL4					LAMC2				DCTN4				PIAS2
		VLDLR					LGALS1				ERAP1				CUL7
		CD44					LOX				TREM2				CUL1
		AGL					LOXL1				MARCHF1				FBXW7
		SOX9					LOXL2				TAPBPL				CUL2
		DDIT4					LRP1				ACTR10				CUL3
		IDUA					LRRC15				LGMN				UBE3B
		CASP6					LUM				B2M				CUL4A
		GLCE					MAGEE1				PSMA1				CUL4B
		COPB2					MATN2				PSMA2				ANAPC2
		DSC2					MATN3				PSMA3				FANCL
		HS6ST2					MCM7				PSMA4				ANAPC4
		CDK1					MEST				PSMA5				SMURF2
		PLOD1					MFAP5				PSMA6				CDC23
		SDC2					MGP				PSMA7				CBLB
		GMPPB					MMP1				PSMB1				CBL
		PAXIP1					MMP14				PSMB2				NEDD4
		NSDHL					MMP2				PSMB3				TRIM32
		RARS1					MMP3				PSMB4				FZR1
		SLC16A3					MSX1				PSMB5				TRIP12
		GLRX					MXRA5				PSMB6				UBE2F
		SRD5A3					MYL9				PSMB7				ANAPC13
		SDC3					MYLK				PSMB8				FBXO2
		HDLBP					NID2				PSMB9				HERC4
		COL5A1					NNMT				PSMB10				WWP2
		CLDN9					NOTCH2				KIF15				UBE2C
		TFF3					NT5E				PSMC1				CDC26
		STC1					NTM				PSMC2				HERC3
		KIF20A					OXTR				PSMC3				BIRC6
		GYS2					P3H1				PSMC4				ERCC8
		SLC37A4					PCOLCE				PSMC5				MID1
		LHPP					PCOLCE2				PSMC6
		SDHC					PDGFRB				PSMD1
		NASP					PDLIM4				PSMD2
		AURKA					PFN2				PSMD3
		B3GNT3					PLAUR				PSMD4
		ISG20					PLOD1				PSMD5
		LDHC					PLOD2				PSMD7
		ARPP19					PLOD3				PSMD8
		CENPA					PMEPA1				PSMD9
		HOMER1					PMP22				PSMD10
		BIK					POSTN				PSMD11
		CYB5A					PPIB				PSMD12
		HAX1					PRRX1				PSMD13
		COG2					PRSS2				PSME1
		IL13RA1					PTHLH				PSME2
		NOL3					PTX3				SEC13
		CLDN3					PVR				ERAP2
		AGRN					QSOX1				SH3GL2
		CLN6					RGS4				KLC2
		TXN					RHOB				NCF1
		PAM					SAT1				SLC11A1
		CAPN5					SCG2				SPTBN2
		PKP2					SDC1				TAP1
		ABCB6					SDC4				TAP2
		DCN					SERPINE1				TAPBP
		GMPPA					SERPINE2				TRAF6
		BPNT1					SERPINH1				RAB7A
		ANG					SFRP1				CALR
		GPR87					SFRP4				KIF18A
		GAL3ST1					SGCB				CANX
		ALDH7A1					SGCD				CAPZA1
		NT5E					SGCG				CAPZA2
		IDH1					SLC6A8				CAPZB
		PYGL					SLIT2				RILP
		NDUFV3					SLIT3				DCTN5
		NDST3					SNAI2				KIF2B
		PPP2CB					SNTB1				IKBKG
		PSMC4					SPARC				DYNLL1
		TPBG					SPOCK1				VAMP8
		TGFBI					SPP1				CTSF
		GALK2					TAGLN				SNAP23
		CTH					TFPI2				AP1S2
		KIF2A					TGFB1				AP1M1
		CACNA1H					TGFBI				VAMP3
		ANKZF1					TGFBR3				CAPZA3
		SAP30					TGM2				KIF3B
		RBCK1					THBS1				CD36
		ELF3					THBS2				PSMF1
		RPE					THY1				AC027237.1
		B4GALT4					TIMP1				SEC22B
		DEPDC1					TIMP3				SEC24C
		RRAGD					TNC				CD74
		IER3					TNFAIP3				PSMD6
		ALDH9A1					TNFRSF11B				SEC24D
		DLD					TNFRSF12A
		MERTK					TPM1
		GCLC					TPM2
		FKBP4					TPM4
		SOD1					VCAM1
		MED24					VCAN
		AK3					VEGFA
		XYLT2					VEGFC
		ARTN					VIM
		PPIA					WIPF1
		CHST4					WNT5A

## Sheet: Reference of  gene list
Reference of Gene list of signatures
Signature name	Reference
Tumor proliferation rate	Bagaev, A., et al., Conserved pan-cancer microenvironment subtypes predict response to immunotherapy. Cancer Cell, 2021. 39(6): p. 845-865.e7.
Hypoxia	Buffa, F. M., et al. (2010). "Large meta-analysis of multiple cancers reveals a common, compact and highly prognostic hypoxia metagene." Br J Cancer 102(2): 428-435.
Glycolysis	http://www.gsea-msigdb.org/gsea/msigdb/cards/HALLMARK_GLYCOLYSIS
Lactate transmembrane transporter activity	https://www.gsea-msigdb.org/gsea/msigdb/cards/GOMF_LACTATE_TRANSMEMBRANE_TRANSPORTER_ACTIVITY
Checkpoint molecules	Bagaev, A., et al., Conserved pan-cancer microenvironment subtypes predict response to immunotherapy. Cancer Cell, 2021. 39(6): p. 845-865.e7.
Ubiquitin mediated proteolysis	http://www.gsea-msigdb.org/gsea/msigdb/cards/KEGG_UBIQUITIN_MEDIATED_PROTEOLYSIS
One carbon pool by folate	http://www.gsea-msigdb.org/gsea/msigdb/cards/KEGG_ONE_CARBON_POOL_BY_FOLATE
Galactose metabolism	http://www.gsea-msigdb.org/gsea/msigdb/cards/KEGG_GALACTOSE_METABOLISM
Pyrimidine metabolism	http://www.gsea-msigdb.org/gsea/msigdb/cards/KEGG_PYRIMIDINE_METABOLISM
Macrophage and DC traffic	Bagaev, A., et al., Conserved pan-cancer microenvironment subtypes predict response to immunotherapy. Cancer Cell, 2021. 39(6): p. 845-865.e7.
M1 signature	Bagaev, A., et al., Conserved pan-cancer microenvironment subtypes predict response to immunotherapy. Cancer Cell, 2021. 39(6): p. 845-865.e7.
Immune suppression by myeloid cells	Bagaev, A., et al., Conserved pan-cancer microenvironment subtypes predict response to immunotherapy. Cancer Cell, 2021. 39(6): p. 845-865.e7.
Fibrillar collagens	Piersma, B., et al. (2020). "Fibrosis and cancer: A strained relationship." Biochim Biophys Acta Rev Cancer 1873(2): 188356.
Matrix remodeling	Bagaev, A., et al., Conserved pan-cancer microenvironment subtypes predict response to immunotherapy. Cancer Cell, 2021. 39(6): p. 845-865.e7.
EMT signature	Bagaev, A., et al., Conserved pan-cancer microenvironment subtypes predict response to immunotherapy. Cancer Cell, 2021. 39(6): p. 845-865.e7.
Gene list of signatures for macrophages（M1,M2）	Newman AM, Liu CL, Green MR, Gentles AJ, et al. Robust enumeration of cell subsets from tissue expression profiles. Nat Methods. 2015;12(5):453-7. doi: 10.1038/nmeth.3337. Epub 2015 Mar 30. PMID: 25822800; PMCID: PMC4739640.
Gene list of signatures for DCs
Antigen presentation	Liu Y, He S, Wang XL, et al. Tumour heterogeneity and intercellular networks of nasopharyngeal carcinoma at single cell resolution. Nat Commun. 2021;12(1):741. doi: 10.1038/s41467-021-21043-4. PMID: 33531485; PMCID: PMC7854640.
Immunosuppressive
Fibrillar collagens	Piersma, B., et al. (2020). "Fibrosis and cancer: A strained relationship." Biochim Biophys Acta Rev Cancer 1873(2): 188356.
Epithelial mesenchymal transition (EMT)	https://www.gsea-msigdb.org/gsea/msigdb/cards/HALLMARK_EPITHELIAL_MESENCHYMAL_TRANSITION.html
Treg-T cell	Zheng C, Zheng L, Yoo JK, Guo H, Zhang Y, Guo X, et al. Landscape of filtrating T cells in liver cancer revealed by single-cell sequencing. Cell. 2017;169(7):1342–56 e16.
Exhaustion-related CD8T	Zheng C, Zheng L, Yoo JK, Guo H, Zhang Y, Guo X, et al. Landscape of filtrating T cells in liver cancer revealed by single-cell sequencing. Cell. 2017;169(7):1342–56 e16.

## Sheet: DEGs-down
	logFC	AveExpr	t	P.Value	adj.P.Val	B
SLC44A4	-109.891	164.626	-5.82744	1.71062e-08	5.97983e-05	8.64585
SORBS2	-7.78802	9.16574	-5.64332	4.47151e-08	0.000102203	7.71305
SELENBP1	-156.504	206.253	-5.4363	1.28256e-07	0.000185899	6.69202
FAM210B	-30.7906	84.6602	-5.39912	1.54507e-07	0.000212479	6.51181
CRY2	-12.586	27.495	-5.36846	1.80016e-07	0.000232561	6.36398
PLXNA2	-11.4203	18.8383	-5.31314	2.36798e-07	0.00025687	6.09887
ALDH2	-32.7229	67.3703	-5.24458	3.31636e-07	0.000280458	5.77339
SLC22A3	-28.6124	39.6542	-5.2396	3.39795e-07	0.000280458	5.74991
TMEM125	-74.4199	155.403	-5.22762	3.60273e-07	0.000285466	5.69339
GPRC5C	-29.9946	49.4923	-5.19027	4.32054e-07	0.000313943	5.51797
RALGPS1	-2.1174	4.97757	-5.10116	6.63872e-07	0.000406721	5.10356
CFAP221	-4.6765	6.19479	-5.05316	8.34782e-07	0.000491174	4.88273
GGT6	-13.8194	16.9964	-5.02113	9.71754e-07	0.000544796	4.73635
CD81	-74.4784	241.827	-4.93235	1.47513e-06	0.000730558	4.33452
ACSS1	-10.6836	20.1759	-4.91033	1.63459e-06	0.000789747	4.23577
VAMP2	-16.6946	51.5384	-4.90737	1.65725e-06	0.000794235	4.22253
EPHX2	-6.24825	11.5995	-4.88319	1.85418e-06	0.000857204	4.11456
IL17RE	-11.2781	18.6933	-4.88243	1.86076e-06	0.000857204	4.11115
C16orf89	-447.781	464.366	-4.86463	2.02048e-06	0.000902788	4.03199
FBXO25	-2.80401	8.24687	-4.84693	2.19245e-06	0.000936588	3.95348
MTARC2	-10.9136	22.8146	-4.83804	2.28406e-06	0.000951132	3.91415
ZBED3	-2.96668	6.60315	-4.82579	2.41635e-06	0.000983008	3.86005
PRR15L	-102.208	174.455	-4.81899	2.493e-06	0.000994306	3.83005
CPAMD8	-7.9686	9.97524	-4.77325	3.07279e-06	0.0011272	3.62926
TFEB	-3.94885	11.8697	-4.76534	3.18548e-06	0.00114729	3.59469
SMAD6	-2.03375	4.84411	-4.70796	4.13072e-06	0.00137908	3.3454
KLC4	-5.53285	15.5572	-4.67189	4.85745e-06	0.00154366	3.19003
FOXA2	-23.812	40.4798	-4.66116	5.09653e-06	0.00157672	3.14398
CABLES1	-9.50144	16.0934	-4.65637	5.20703e-06	0.00158686	3.12343
C1orf210	-23.014	57.7828	-4.64563	5.46268e-06	0.00159916	3.07751
KBTBD11	-3.72935	6.83894	-4.64221	5.54662e-06	0.00160266	3.0629
FBXW4	-9.86596	35.3054	-4.63972	5.60861e-06	0.00160448	3.05225
KCNQ1	-19.9231	32.1943	-4.62336	6.03227e-06	0.00167356	2.9825
CACNA2D2	-29.7373	30.7358	-4.61463	6.27087e-06	0.00171889	2.94536
INPP5K	-6.23997	26.8337	-4.60886	6.43347e-06	0.00173482	2.92085
COX16	-2.15794	6.86969	-4.59905	6.71919e-06	0.00177438	2.87925
AC015802.7	-3.14797	4.77302	-4.59285	6.90623e-06	0.00180007	2.85296
TNS2	-14.3604	32.266	-4.58903	7.02368e-06	0.001809	2.83682
UBXN10	-9.71104	16.3796	-4.56463	7.82194e-06	0.00193681	2.73381
ZBTB4	-19.976	61.4019	-4.56055	7.96357e-06	0.00195558	2.71665
SOX13	-7.05455	15.8097	-4.54671	8.4629e-06	0.00203613	2.65847
ZNF704	-3.79676	8.10256	-4.54523	8.51785e-06	0.00203798	2.65228
SHE	-8.87809	11.8288	-4.53111	9.06171e-06	0.0021285	2.59309
AP000254.2	-2.5327	7.38428	-4.52746	9.20734e-06	0.00213068	2.57785
ARHGAP44	-3.59244	7.04091	-4.52491	9.31059e-06	0.00214457	2.56719
C9orf152	-23.339	33.5453	-4.51995	9.51476e-06	0.00215904	2.54645
NFIX	-28.4792	45.6334	-4.51818	9.58859e-06	0.00216662	2.53906
PTCH1	-1.94032	3.35064	-4.51195	9.85283e-06	0.00220953	2.51307
ROGDI	-2.89148	9.84298	-4.49117	1.07863e-05	0.00235661	2.42657
ACOXL	-1.75731	3.1918	-4.48037	1.13041e-05	0.00245171	2.38177
PBXIP1	-89.2145	214.05	-4.46418	1.21255e-05	0.00251952	2.31476
MLPH	-48.4908	92.4625	-4.45769	1.24706e-05	0.00254902	2.28797
MAGI1	-3.23375	8.09339	-4.45704	1.25057e-05	0.00254902	2.28529
PARD3B	-2.35741	5.45444	-4.44932	1.29297e-05	0.00258711	2.25344
MOAP1	-15.4699	46.189	-4.43856	1.35438e-05	0.00266512	2.20915
KIF12	-11.59	14.779	-4.42288	1.44888e-05	0.00279975	2.14477
AC015922.3	-9.7823	29.2412	-4.41696	1.48618e-05	0.00283417	2.12051
AC135050.6	-12.6601	39.9753	-4.41007	1.53074e-05	0.0029063	2.09233
MED11	-5.03218	20.2943	-4.40698	1.55114e-05	0.00292633	2.07969
CXCL16	-57.5558	177.966	-4.39324	1.6451e-05	0.0030044	2.02359
CASZ1	-1.83019	4.5625	-4.38966	1.67042e-05	0.00303174	2.00902
RAP1GAP	-50.5333	66.6936	-4.38545	1.70075e-05	0.00305348	1.99186
LMF1	-2.22471	6.27239	-4.37696	1.76341e-05	0.00311887	1.95736
CYFIP2	-6.57298	15.6714	-4.37455	1.78161e-05	0.00312696	1.94757
ZNF33B	-4.29646	13.077	-4.37358	1.78903e-05	0.00312696	1.94361
GMPR	-9.18393	16.1258	-4.37176	1.80291e-05	0.00314199	1.93624
IFT172	-2.25234	6.05544	-4.36367	1.86606e-05	0.00321116	1.90342
PPFIBP2	-4.01974	10.6457	-4.36254	1.87503e-05	0.00321116	1.89885
BTBD9	-10.2022	22.7985	-4.3474	1.99948e-05	0.00339494	1.8376
FAM174B	-18.0585	32.7596	-4.34412	2.02747e-05	0.00343231	1.82435
SUSD2	-120.792	129.153	-4.34295	2.03756e-05	0.00343231	1.81962
RFTN1	-25.651	49.54	-4.3394	2.06844e-05	0.00344021	1.80529
VWA2	-10.9847	24.6805	-4.33659	2.09319e-05	0.00344021	1.79395
PPP1R13B	-8.1143	19.4849	-4.33257	2.12906e-05	0.00345694	1.77776
AL645933.2	-2.3887	5.59375	-4.3211	2.23472e-05	0.00359899	1.73163
SIRT3	-3.40102	14.1903	-4.31391	2.30349e-05	0.00366996	1.70276
EFCC1	-2.20921	4.80323	-4.30604	2.38113e-05	0.00377342	1.67119
ALDH3A2	-26.7086	45.6982	-4.30324	2.40929e-05	0.0037978	1.66
POLR3GL	-7.15938	28.6477	-4.29076	2.53901e-05	0.00396025	1.61007
AC127526.5	-12.4529	21.6173	-4.28902	2.55758e-05	0.00397456	1.60313
MECOM	-15.0897	28.6797	-4.28548	2.59584e-05	0.00399645	1.589
LDLRAP1	-7.64018	27.1868	-4.28322	2.62063e-05	0.0040242	1.57995
SFTPB	-6199.72	8581.38	-4.28022	2.65373e-05	0.00405406	1.56801
FRAT1	-3.90309	9.64422	-4.2663	2.81277e-05	0.00419195	1.51262
SPAG7	-10.9766	48.4717	-4.25146	2.99243e-05	0.00435511	1.45372
MGP	-91.3801	177.519	-4.24189	3.11409e-05	0.0044273	1.41582
KIAA0319L	-15.0169	50.9619	-4.23025	3.26836e-05	0.00457008	1.36985
VIPR1	-3.63412	6.0534	-4.22239	3.37659e-05	0.0046774	1.33888
MSRA	-2.91352	9.70908	-4.21854	3.43087e-05	0.00473054	1.32372
SLC27A1	-4.3219	11.5998	-4.21602	3.46692e-05	0.00476918	1.31378
ELN	-36.8421	55.3601	-4.21298	3.51078e-05	0.00479229	1.30183
APBB1	-5.56409	13.8926	-4.21217	3.5226e-05	0.00479229	1.29864
TBX4	-4.79395	9.01834	-4.2113	3.5353e-05	0.00479485	1.29522
IFT140	-5.99245	14.1751	-4.20898	3.5694e-05	0.00479485	1.2861
RAB17	-8.00279	23.2432	-4.20793	3.58487e-05	0.00479815	1.28199
CTDSP1	-18.8328	102.956	-4.19914	3.7174e-05	0.00489832	1.24749
C11orf49	-5.25748	19.2927	-4.19146	3.83705e-05	0.00500054	1.2174
UBTD1	-21.4668	66.3473	-4.19007	3.85905e-05	0.00500174	1.21196
LARGE1	-2.79175	5.62633	-4.18271	3.97775e-05	0.00512767	1.18319
TOM1L2	-5.94494	19.1567	-4.18079	4.00923e-05	0.00514593	1.1757
AC137932.1	-2.96288	4.97809	-4.15901	4.38418e-05	0.00554337	1.09081
CHST10	-4.24181	10.3864	-4.15808	4.40078e-05	0.00554524	1.08722
BICDL2	-7.24454	17.0777	-4.14929	4.56188e-05	0.00567152	1.0531
TMEM8B	-1.53422	4.49024	-4.14328	4.67539e-05	0.0057649	1.02977
PRKAB1	-12.718	39.5832	-4.14228	4.69455e-05	0.0057649	1.02589
SLC25A4	-9.13967	28.4718	-4.14025	4.73354e-05	0.00578807	1.01804
YPEL3	-20.7531	66.7485	-4.13173	4.90098e-05	0.00589576	0.98506
LDB1	-21.7417	81.8017	-4.13108	4.91389e-05	0.00589935	0.982565
CIRBP	-25.9848	98.1991	-4.12026	5.13505e-05	0.00611544	0.940805
PLA2G10	-30.9972	31.8952	-4.11751	5.19287e-05	0.006152	0.930185
BORCS7	-6.94647	26.1352	-4.11732	5.1968e-05	0.006152	0.929467
C17orf97	-1.59201	3.06363	-4.10656	5.42874e-05	0.00634823	0.88806
GPR160	-18.7957	38.2142	-4.10472	5.46939e-05	0.00634823	0.880986
NCALD	-3.81194	8.1237	-4.09869	5.60478e-05	0.00643003	0.857802
CADPS2	-14.8929	38.1429	-4.0975	5.63182e-05	0.00643912	0.853241
ENKD1	-5.3325	16.2902	-4.09645	5.65585e-05	0.00643912	0.849205
NR3C2	-4.18857	9.55568	-4.09644	5.65605e-05	0.00643912	0.849171
RHOBTB2	-31.7551	52.6239	-4.08734	5.86805e-05	0.00656724	0.814293
MTMR10	-1.99668	8.09038	-4.08499	5.9241e-05	0.0065804	0.805282
CST3	-127.14	340.684	-4.06349	6.46009e-05	0.00703601	0.723215
EBF4	-6.00444	11.8922	-4.05833	6.59549e-05	0.0071151	0.703567
CYP4B1	-127.282	123.609	-4.0543	6.70328e-05	0.00712822	0.688215
SNED1	-3.41172	6.87159	-4.05193	6.76733e-05	0.00716867	0.679208
ZNF204P	-7.58772	16.6191	-4.04881	6.85241e-05	0.00723301	0.667376
LDHD	-8.86455	15.8394	-4.04542	6.94617e-05	0.00730601	0.654509
AC010273.3	-2.92011	4.96144	-4.03622	7.20693e-05	0.00750064	0.619617
AL008729.2	-12.0433	24.7481	-4.03368	7.28044e-05	0.00753907	0.610011
SFTA2	-252.362	472.184	-4.01843	7.73758e-05	0.00783341	0.552375
TCEA3	-24.7815	62.88	-4.01755	7.76465e-05	0.00783412	0.549072
TOB1	-52.3183	112.922	-4.00813	8.06143e-05	0.00803717	0.513583
SPATA6	-2.53995	6.95462	-3.99908	8.35688e-05	0.00823994	0.479534
RILP	-7.00311	24.5853	-3.98663	8.77988e-05	0.00851544	0.43284
REPS2	-2.7228	6.43685	-3.98611	8.79815e-05	0.00851544	0.430873
SFTA3	-12.9979	25.4275	-3.98561	8.8153e-05	0.00851816	0.429032
CACFD1	-12.6826	45.052	-3.98444	8.85624e-05	0.00854383	0.424651
PDK2	-3.36951	11.8371	-3.97957	9.0288e-05	0.00865904	0.406408
MAML3	-2.79812	8.19605	-3.97942	9.03395e-05	0.00865904	0.405869
ZDHHC1	-4.59129	15.2635	-3.97698	9.1217e-05	0.00871504	0.39673
BTD	-1.56968	6.02785	-3.9702	9.36947e-05	0.00885214	0.371398
INAFM2	-6.34799	24.7673	-3.967	9.48839e-05	0.00887769	0.359478
TTC19	-7.59796	26.6312	-3.96657	9.50458e-05	0.00887769	0.357867
ADAMTS8	-3.14876	4.24649	-3.95826	9.82114e-05	0.00903376	0.326906
LRRC75B	-4.24702	9.64764	-3.95414	9.98203e-05	0.00907109	0.311553
AHCYL2	-55.7423	93.4014	-3.95386	9.99288e-05	0.00907109	0.310526
GATA6	-7.00346	10.6216	-3.9497	0.00010158	0.00914633	0.295047
DPYSL2	-26.7836	74.7601	-3.94696	0.000102678	0.00921731	0.284886
SCN4B	-2.08667	3.83499	-3.9304	0.000109575	0.00960048	0.223488
C13orf46	-1.75031	2.10493	-3.93012	0.000109693	0.00960048	0.222474
LRIG1	-12.5219	32.9219	-3.92143	0.000113489	0.00984575	0.190351
AC025154.2	-6.75423	6.88884	-3.91983	0.000114199	0.00986376	0.184465
GPD1L	-20.2129	52.6454	-3.91414	0.00011677	0.00997028	0.16345
STX19	-4.20925	9.11282	-3.89574	0.000125452	0.0104709	0.0957777
CAMKK1	-2.02832	5.03939	-3.89186	0.000127359	0.0105706	0.0815494
MTURN	-9.42859	19.4355	-3.88871	0.000128927	0.0106413	0.070006
FOXP4	-23.2176	62.3722	-3.88291	0.000131864	0.0108209	0.0487623
MIEF2	-3.50364	13.4666	-3.88158	0.000132545	0.0108346	0.0439024
ADGRD1	-5.9928	9.04129	-3.88007	0.000133328	0.0108836	0.0383507
NAPSA	-461.285	832.853	-3.87341	0.000136811	0.0111069	0.0140325
AL357033.4	-4.9679	10.471	-3.87099	0.000138101	0.0111811	0.00518598
TNRC6C	-1.5961	5.39731	-3.86594	0.000140824	0.0112908	-0.0132212
CPQ	-11.3932	35.4758	-3.86485	0.000141421	0.0112908	-0.0172108
SEMA4A	-10.2985	25.5081	-3.86084	0.000143629	0.0113344	-0.031811
SLC22A31	-96.3088	142.299	-3.86018	0.000143995	0.0113344	-0.0342075
GAL3ST1	-3.25886	5.55139	-3.85839	0.000144997	0.0113677	-0.0407455
FRS3	-2.5112	8.58605	-3.85739	0.000145557	0.0113948	-0.044375
ST6GALNAC4	-22.475	57.3027	-3.85198	0.000148626	0.0115136	-0.0640388
GJB1	-12.351	16.5275	-3.85081	0.0001493	0.0115148	-0.0683015
B9D1	-1.54595	4.69733	-3.85065	0.000149392	0.0115148	-0.0688826
DHRS7B	-4.04185	16.705	-3.84435	0.00015306	0.0116819	-0.0917368
SERTAD4-AS1	-4.22473	9.70257	-3.84353	0.000153546	0.0116985	-0.0947279
LIMD1	-3.0675	9.31185	-3.84036	0.000155432	0.0117667	-0.106225
ZSWIM7	-5.51367	21.016	-3.83959	0.00015589	0.0117714	-0.108998
STK33	-1.7866	4.01327	-3.83082	0.000161234	0.0120442	-0.140746
ETV4	-18.79	43.3576	-3.82856	0.000162642	0.0120941	-0.148934
SCTR	-17.8139	22.8923	-3.82143	0.000167146	0.0122933	-0.174654
RABGAP1L	-3.50009	12.9566	-3.82106	0.000167387	0.0122958	-0.17601
ABHD14A	-2.83104	8.77181	-3.81967	0.00016828	0.0123309	-0.181022
CCDC12	-4.82609	24.5179	-3.81005	0.000174594	0.0126398	-0.215697
CHADL	-1.51768	3.74817	-3.81	0.000174623	0.0126398	-0.215849
CNTROB	-7.15264	22.6456	-3.80919	0.000175166	0.0126637	-0.218773
AQP7	-3.3023	3.50026	-3.80832	0.000175752	0.0126907	-0.221916
RBPMS	-10.4012	28.275	-3.80676	0.000176799	0.0127353	-0.227505
FAAH	-8.67061	28.6609	-3.7981	0.000182745	0.0129975	-0.258634
DELE1	-6.78661	31.1377	-3.79693	0.00018356	0.0130328	-0.262823
SCARA3	-11.2187	17.5209	-3.79526	0.000184735	0.0130693	-0.268824
PXMP4	-10.6482	24.7079	-3.79184	0.000187159	0.0131937	-0.281088
SPRY1	-16.5704	43.4086	-3.79127	0.000187565	0.0132067	-0.283129
KAT8	-4.8869	23.2847	-3.78998	0.000188483	0.0132215	-0.287723
TNS1	-20.7442	54.0706	-3.78954	0.000188805	0.0132215	-0.289327
ZMYND12	-2.81069	5.99452	-3.78911	0.000189111	0.0132215	-0.290848
ATOH8	-10.4347	14.6445	-3.78738	0.00019036	0.013271	-0.297044
SPATA18	-7.394	9.26242	-3.78699	0.000190641	0.013271	-0.298428
MYH11	-9.87729	16.6082	-3.78558	0.00019167	0.0133188	-0.303493
ABO	-11.659	20.9152	-3.78511	0.000192015	0.0133188	-0.305184
INPP5A	-3.79867	18.2299	-3.78243	0.000193978	0.013342	-0.314751
ZNF362	-10.3069	39.2032	-3.77137	0.000202299	0.0137572	-0.354246
CGNL1	-6.9902	14.6216	-3.77133	0.000202329	0.0137572	-0.354386
TRIM13	-2.20046	10.7795	-3.7701	0.000203275	0.0137747	-0.358773
SAYSD1	-4.81327	24.6783	-3.76864	0.000204404	0.013835	-0.363981
ADGRF5	-89.0788	140.131	-3.7669	0.000205757	0.0138935	-0.370184
SETD4	-1.99964	7.6887	-3.76514	0.000207132	0.0139403	-0.376445
KIF1C	-14.3395	52.8482	-3.75107	0.000218456	0.014554	-0.426472
ERN2	-19.6878	19.4224	-3.74831	0.000220743	0.0146407	-0.436258
DAPK2	-2.44617	4.66844	-3.74479	0.000223692	0.0147868	-0.448727
CCDC61	-2.20513	10.3441	-3.74373	0.00022459	0.0147899	-0.452491
RAI2	-5.5571	13.5656	-3.74238	0.000225739	0.0147899	-0.457284
VSIG2	-67.644	72.2483	-3.74193	0.000226123	0.0147899	-0.458884
OFD1	-5.30983	23.0876	-3.73534	0.0002318	0.0149334	-0.482173
RNF167	-18.3141	110.855	-3.73237	0.000234406	0.0150544	-0.492673
TDRD3	-1.58071	6.99107	-3.73132	0.00023534	0.0150544	-0.496409
UBL3	-16.6411	60.5977	-3.72752	0.000238719	0.0151402	-0.509797
CDKN2AIP	-3.94656	19.44	-3.72404	0.000241866	0.0152537	-0.522095
FAM83E	-19.9243	48.7413	-3.71942	0.0002461	0.0154188	-0.538387
AL662795.2	-2.85372	7.99988	-3.71716	0.000248193	0.0154533	-0.54634
TMEM63A	-9.70283	33.7635	-3.7117	0.000253319	0.0156486	-0.565527
MFAP4	-79.0561	146.844	-3.7109	0.00025408	0.0156794	-0.568345
SLC44A3	-11.4726	32.3762	-3.70589	0.000258893	0.0158447	-0.585955
ORMDL3	-27.4899	103.183	-3.70395	0.000260772	0.0159106	-0.592742
ILDR1	-5.51913	19.7595	-3.70253	0.000262169	0.0159426	-0.597754
BAIAP2-DT	-15.9985	44.0705	-3.70094	0.000263727	0.0159923	-0.603314
ABCC6	-4.85316	9.90018	-3.6979	0.000266743	0.0161259	-0.613986
MTUS1	-16.4305	47.2193	-3.69762	0.000267015	0.0161259	-0.614939
ZNF888	-4.22448	12.0802	-3.69697	0.000267668	0.016149	-0.617234
ATP1B1	-326.993	742.554	-3.6966	0.000268036	0.0161506	-0.61852
ZBTB22	-6.68127	33.9461	-3.6964	0.00026824	0.0161506	-0.619234
BFAR	-21.9322	80.8382	-3.69249	0.000272178	0.0162888	-0.632908
KLF15	-7.72982	11.1369	-3.69031	0.000274407	0.0163727	-0.640557
ARSD	-17.6596	51.7921	-3.68965	0.000275081	0.01638	-0.642861
ACCS	-3.47463	8.86679	-3.68484	0.000280056	0.0165437	-0.659673
PER1	-22.5914	51.8733	-3.67742	0.000287891	0.0169016	-0.685548
ITGA9	-7.81476	15.2472	-3.67739	0.000287925	0.0169016	-0.685658
TMPRSS2	-37.7553	64.6923	-3.67316	0.000292486	0.0171416	-0.700392
SERGEF	-2.03341	10.1306	-3.67256	0.000293139	0.0171629	-0.702485
SLC41A1	-10.8891	29.1206	-3.67214	0.000293598	0.0171667	-0.703951
PRDM16	-3.34732	5.76806	-3.67048	0.000295415	0.0171819	-0.709736
TCF7L2	-4.83273	17.4024	-3.67031	0.000295598	0.0171819	-0.710316
DLC1	-13.526	23.412	-3.6703	0.000295614	0.0171819	-0.710366
AL357033.3	-2.89941	6.1407	-3.66865	0.000297429	0.0172149	-0.716105
NKX2-1	-51.8148	146.446	-3.66726	0.00029897	0.0172651	-0.720949
TNFSF15	-7.07418	11.8345	-3.6671	0.000299146	0.0172651	-0.721501
ERP27	-14.8626	27.2924	-3.6668	0.000299478	0.0172651	-0.72254
SNX30	-10.8226	22.8676	-3.66474	0.000301775	0.0173586	-0.729702
SGCA	-2.77789	6.01933	-3.66433	0.000302237	0.0173586	-0.731135
FOLR1	-258.33	390.574	-3.66425	0.000302324	0.0173586	-0.731404
VPS39	-6.30146	29.9859	-3.66316	0.000303542	0.0174016	-0.735172
SMARCD3	-5.38186	14.0967	-3.65616	0.000311518	0.01771	-0.75948
MED9	-2.26936	10.0871	-3.65212	0.00031621	0.0178796	-0.773489
NOP53	-30.05	137.407	-3.65089	0.000317653	0.0179441	-0.777754
CALCOCO2	-8.83083	45.2924	-3.64956	0.00031922	0.0179805	-0.782366
MAP6	-2.07807	3.97657	-3.64916	0.000319689	0.0179805	-0.78374
ADH1B	-13.7777	17.4128	-3.64619	0.000323213	0.0181204	-0.794011
HDAC11	-3.64896	15.3936	-3.64276	0.000327333	0.0182824	-0.805877
PLEKHH2	-2.90138	6.33735	-3.64067	0.000329872	0.0183736	-0.813111
TNFSF13	-6.12424	20.3675	-3.64006	0.00033061	0.0183962	-0.815207
TBX2	-5.30411	13.4492	-3.63577	0.000335889	0.0184994	-0.83004
GEMIN8	-3.52207	19.7455	-3.63435	0.000337645	0.0185741	-0.834926
PYROXD2	-4.11661	10.5799	-3.63256	0.000339881	0.0186501	-0.841105
LINC02122	-1.85087	2.15479	-3.63012	0.000342951	0.0187287	-0.849525
CYP4Z2P	-1.81985	1.75222	-3.62719	0.000346664	0.0188285	-0.859608
MOCS1	-2.74939	8.53321	-3.62698	0.000346933	0.0188285	-0.860333
ACAA1	-4.12047	19.0924	-3.62635	0.000347736	0.0188391	-0.862499
PAQR8	-6.80509	13.5304	-3.62629	0.000347819	0.0188391	-0.862721
AQP5	-159.933	154.973	-3.62584	0.000348397	0.0188391	-0.864275
TGFBR3	-3.01689	6.32096	-3.62403	0.000350714	0.0189472	-0.870482
MPHOSPH8	-6.62317	32.3589	-3.62312	0.00035189	0.0189762	-0.873613
PLAC9	-4.69735	11.0047	-3.61799	0.000358591	0.0191809	-0.891271
TDRD10	-5.32695	6.81296	-3.6162	0.000360944	0.0192375	-0.897394
AFF3	-1.55016	1.9545	-3.61595	0.000361281	0.0192382	-0.898268
ABHD14B	-15.6897	64.1286	-3.61345	0.000364607	0.0193806	-0.906842
RBBP8NL	-1.91805	5.63099	-3.61033	0.000368797	0.0195508	-0.917535
AK8	-1.72976	3.61886	-3.60631	0.000374269	0.0197178	-0.931316
CREB3L1	-62.0732	98.5251	-3.60356	0.000378059	0.0198121	-0.940741
HHAT	-2.0768	7.22911	-3.6002	0.000382728	0.0199337	-0.952226
PEBP1	-111.651	527.341	-3.59737	0.000386719	0.0201064	-0.961929
SMPDL3B	-25.9262	57.7521	-3.59711	0.000387089	0.020108	-0.962823
LRRC31	-7.54796	8.68612	-3.59666	0.000387715	0.0201116	-0.964335
IDUA	-4.72277	14.2244	-3.59583	0.000388899	0.0201116	-0.967187
SLC27A3	-8.83278	21.8373	-3.59416	0.000391274	0.0201116	-0.97288
CCND3	-27.3898	83.3759	-3.59375	0.000391863	0.0201116	-0.974288
ZFP3	-1.69282	5.4494	-3.59373	0.000391897	0.0201116	-0.974368
THRA	-5.13106	17.9598	-3.59315	0.000392723	0.0201366	-0.976338
DOCK1	-8.36049	30.2689	-3.59165	0.000394873	0.0201946	-0.981444
PMM1	-9.417	21.4398	-3.59095	0.000395884	0.0202289	-0.983835
PTPN21	-2.39479	7.75025	-3.58725	0.000401269	0.0204163	-0.996469
PPP1R1B	-37.9779	52.3613	-3.58328	0.00040712	0.0206609	-1.01
CFAP57	-2.38768	2.81145	-3.57803	0.000414981	0.0209525	-1.02788
MUC1	-246.718	645.503	-3.57646	0.000417345	0.0210361	-1.03319
PDE4D	-7.24993	13.6848	-3.57558	0.000418696	0.0210855	-1.03621
DYNC2LI1	-2.56307	12.4569	-3.57393	0.000421214	0.0211772	-1.04182
DCP1B	-1.96162	8.99571	-3.57347	0.000421918	0.0211947	-1.04338
CNNM3	-5.07841	23.0813	-3.57193	0.000424287	0.0212385	-1.04861
SHH	-4.85219	5.53918	-3.57151	0.000424934	0.0212385	-1.05003
SPATA13	-2.61514	11.6159	-3.57096	0.000425781	0.0212629	-1.0519
PRRT1B	-3.78059	6.60185	-3.56995	0.000427346	0.0213232	-1.05533
C1QTNF7	-1.70857	2.60761	-3.56806	0.000430283	0.0213708	-1.06172
CIT	-13.1281	18.3703	-3.56745	0.000431242	0.0213708	-1.0638
GLOD5	-2.07138	4.54378	-3.56574	0.000433921	0.0214353	-1.06959
PEX11B	-17.6717	86.154	-3.56423	0.000436316	0.0215178	-1.07473
BORCS6	-1.80043	10.4535	-3.55988	0.00044325	0.0217283	-1.08947
TMEM163	-13.3707	22.0644	-3.55972	0.000443508	0.0217283	-1.09001
SERTAD4	-5.41616	12.6625	-3.55621	0.000449179	0.0218798	-1.10188
SRSF5	-17.2634	93.3836	-3.54956	0.000460123	0.0222126	-1.12436
FAM117A	-4.59285	16.8311	-3.54683	0.000464691	0.0222703	-1.13359
FOS	-202.503	334.334	-3.54193	0.000472991	0.0225043	-1.15012
SNX1	-6.71819	37.1	-3.53717	0.000481174	0.022821	-1.16613
AC009244.1	-3.48482	4.20284	-3.53487	0.000485187	0.0228835	-1.17389
INMT	-18.5383	28.9424	-3.53333	0.000487879	0.0229558	-1.17905
DGLUCY	-4.31831	17.6328	-3.52539	0.000502038	0.0233997	-1.20575
SCN7A	-3.74972	6.61367	-3.52481	0.000503072	0.0234295	-1.20767
ZNF444	-4.25012	17.5167	-3.52407	0.000504416	0.0234737	-1.21016
KCND3	-2.22787	3.54023	-3.52063	0.000510695	0.0236917	-1.2217
CHD3	-12.9112	50.5321	-3.51887	0.000513938	0.0237344	-1.22761
DNALI1	-11.8457	24.5998	-3.51883	0.000514012	0.0237344	-1.22774
ENC1	-12.8173	40.2863	-3.515	0.000521132	0.0239886	-1.24058
MAMDC2	-5.3606	9.04604	-3.51451	0.000522043	0.0239925	-1.24221
CDHR3	-4.10101	4.42867	-3.51366	0.000523636	0.0240294	-1.24505
MOB2	-3.37337	19.1003	-3.50269	0.000544627	0.0247889	-1.2817
HNF1B	-7.51507	19.0975	-3.50262	0.000544755	0.0247889	-1.28192
RALGAPA2	-7.84794	25.164	-3.49853	0.000552799	0.0250581	-1.29559
LNX2	-8.08507	28.1726	-3.49035	0.000569187	0.025536	-1.32282
TEF	-7.84476	21.7101	-3.48819	0.000573575	0.0256864	-1.32998
ELN-AS1	-3.25733	5.8984	-3.48663	0.000576777	0.0257701	-1.33517
FAM122A	-2.04709	12.2573	-3.48572	0.00057866	0.0257701	-1.33821
FANK1	-2.47522	6.24681	-3.48572	0.000578661	0.0257701	-1.33821
BMP5	-7.6438	13.5244	-3.48216	0.000586045	0.0259548	-1.35002
RNF180	-1.97854	4.11986	-3.48006	0.000590432	0.0260681	-1.35697
CYB5D2	-6.39428	24.5082	-3.47972	0.000591162	0.0260809	-1.35812
PRSS16	-4.16634	15.9587	-3.47872	0.000593271	0.026087	-1.36144
HADH	-3.88754	16.03	-3.47641	0.000598156	0.0262168	-1.36908
FMO5	-25.5318	39.5617	-3.47236	0.000606845	0.0263771	-1.38252
TMEM115	-8.04845	55.7286	-3.47208	0.000607449	0.0263771	-1.38344
SLC15A2	-7.31467	15.3866	-3.47158	0.000608526	0.0263771	-1.38509
PEX11A	-2.94661	10.3914	-3.47117	0.000609416	0.0263771	-1.38645
NEDD4L	-4.89978	11.8373	-3.47071	0.000610408	0.0263823	-1.38797
KLF2	-16.3562	30.8903	-3.4707	0.000610424	0.0263823	-1.38799
RAB36	-5.03563	10.4713	-3.46964	0.000612732	0.0264514	-1.39151
TSPAN3	-54.163	161.529	-3.46915	0.000613791	0.0264656	-1.39312
MARF1	-5.76587	25.5152	-3.46887	0.000614408	0.0264656	-1.39405
ARFGEF3	-6.38889	15.5596	-3.46879	0.000614577	0.0264656	-1.39431
GPSM3	-25.1209	82.6566	-3.46686	0.000618818	0.0265904	-1.40071
MIR573	-2.83766	5.74518	-3.46364	0.000625922	0.0268244	-1.41134
B3GAT1-DT	-2.405	2.93017	-3.46357	0.00062607	0.0268244	-1.41156
ADAMTSL2	-6.1021	14.7494	-3.45926	0.000635722	0.0270043	-1.42581
CABCOCO1	-3.94932	4.8094	-3.45841	0.000637643	0.0270591	-1.42862
HSD17B4	-9.59257	39.3427	-3.45687	0.000641119	0.0271559	-1.43368
ST7	-4.81196	17.5777	-3.4562	0.000642643	0.0272011	-1.43589
ANGPT1	-2.89802	6.13779	-3.45471	0.000646036	0.0273253	-1.44079
EFCAB14	-7.68515	35.3475	-3.45326	0.000649357	0.0273683	-1.44556
PSMA3-AS1	-4.15474	14.7044	-3.45173	0.00065289	0.0274237	-1.45062
AC120053.1	-2.5124	8.74212	-3.45169	0.000652979	0.0274237	-1.45074
BEX4	-25.9994	76.0597	-3.4504	0.000655958	0.0274927	-1.45498
Z99129.4	-3.10689	9.46607	-3.4498	0.000657361	0.0275106	-1.45697
TCEAL8	-28.2808	133.441	-3.44876	0.000659784	0.0275731	-1.46039
PMF1	-7.43669	28.4886	-3.44786	0.000661885	0.027615	-1.46335
AC007405.3	-2.72667	6.48646	-3.4444	0.000670036	0.0278839	-1.47474
AQP3	-369.353	691.881	-3.44325	0.000672747	0.0279576	-1.4785
FAM3B	-13.6534	28.0667	-3.44147	0.000676991	0.0280947	-1.48435
AC010503.4	-15.0548	53.351	-3.44047	0.000679394	0.0281747	-1.48765
AL109936.2	-1.73673	3.47373	-3.43938	0.000681999	0.0281844	-1.49121
RAB40C	-12.6583	45.6033	-3.43781	0.000685792	0.0282634	-1.49637
ESYT3	-3.94865	7.01205	-3.43702	0.0006877	0.0282982	-1.49895
FAM160A2	-5.11133	25.2794	-3.43617	0.000689762	0.0283034	-1.50174
HAGLR	-17.177	31.4579	-3.43602	0.000690119	0.0283034	-1.50222
CLEC3B	-7.98005	14.8465	-3.42641	0.000713876	0.028958	-1.5337
ZNF219	-3.31901	10.6632	-3.42546	0.000716264	0.0289955	-1.5368
SLC25A27	-1.65052	3.45097	-3.41974	0.000730807	0.0293419	-1.5555
CDK10	-5.96542	22.5518	-3.41928	0.000731989	0.0293419	-1.557
AL591895.1	-19.6933	59.379	-3.41705	0.000737757	0.0295145	-1.56429
HAGH	-4.83371	24.1849	-3.41694	0.000738024	0.0295145	-1.56463
PRKCD	-17.575	80.4382	-3.41428	0.000744954	0.0296917	-1.57332
AC236972.3	-1.95432	2.06048	-3.40987	0.000756548	0.029953	-1.58767
DDR1	-31.143	119.828	-3.40522	0.000768976	0.0303394	-1.60282
RGMA	-1.56756	2.63583	-3.40507	0.000769373	0.0303394	-1.60329
METTL7A	-23.5482	65.4081	-3.40352	0.000773553	0.0304436	-1.60833
NEDD9	-26.2025	52.5322	-3.40144	0.000779215	0.0305295	-1.61511
RAB4A	-7.79761	43.6889	-3.40135	0.000779445	0.0305295	-1.61538
CAMTA2	-3.21005	16.1374	-3.39959	0.000784273	0.0306423	-1.62112
CD302	-2.89838	7.13525	-3.3989	0.000786157	0.0306958	-1.62335
BTG2	-89.6175	192.154	-3.39801	0.000788603	0.0307508	-1.62623
SYTL1	-8.66297	27.3345	-3.39446	0.000798437	0.0310365	-1.63774
GTPBP6	-5.31691	24.9441	-3.39199	0.000805362	0.0312032	-1.64577
BICRAL	-3.3708	15.1355	-3.3888	0.00081437	0.0314053	-1.6561
DOK4	-21.7966	47.7749	-3.38726	0.000818768	0.0315136	-1.6611
ABTB1	-4.07202	16.7445	-3.38591	0.000822611	0.0315797	-1.66545
BTNL9	-1.95951	3.33878	-3.38534	0.000824248	0.0316017	-1.66729
SCP2	-11.9099	61.9917	-3.38413	0.000827727	0.0316204	-1.6712
TMC4	-30.413	117.833	-3.38351	0.000829526	0.0316204	-1.67322
EMP2	-26.4638	84.3007	-3.38332	0.000830057	0.0316204	-1.67381
ECRG4	-4.20557	4.88381	-3.37971	0.000840574	0.031921	-1.6855
TRAPPC1	-25.2121	148.045	-3.37945	0.00084132	0.031921	-1.68633
TRIM68	-6.19273	18.7344	-3.37776	0.000846274	0.0320328	-1.69178
CROCC	-2.50623	8.40646	-3.3746	0.000855639	0.032305	-1.70199
CALCOCO1	-6.96584	28.3574	-3.37023	0.000868716	0.0326707	-1.71607
OTULINL	-16.2108	24.6059	-3.36828	0.000874611	0.0327469	-1.72235
PLEKHA6	-7.91679	20.0975	-3.36814	0.000875058	0.0327469	-1.72282
TMEM98	-19.5913	57.2225	-3.36775	0.000876214	0.0327695	-1.72405
PHYHD1	-8.6205	17.4136	-3.36554	0.000882975	0.0329602	-1.73118
RTL5	-3.14481	7.15474	-3.36383	0.00088821	0.0330644	-1.73666
VPS36	-3.92019	20.9482	-3.35758	0.000907647	0.033501	-1.75675
CLIC5	-8.11195	12.7151	-3.35742	0.000908175	0.033501	-1.75728
ACSL5	-53.5356	134.824	-3.35613	0.000912231	0.0335893	-1.76142
MYO1D	-22.694	71.0541	-3.35418	0.000918387	0.0337729	-1.76766
HID1	-11.7802	44.8788	-3.3496	0.000933063	0.0340387	-1.78236
FGFR2	-6.87526	12.4666	-3.34499	0.000948036	0.0343321	-1.79712
XPC	-3.50298	13.6326	-3.34055	0.00096265	0.0347343	-1.8113
JADE1	-4.65736	13.7721	-3.33977	0.000965238	0.0347644	-1.81379
AC008870.5	-1.97316	1.87487	-3.33862	0.00096909	0.0348179	-1.81748
TXNRD2	-3.4006	12.6674	-3.33784	0.000971682	0.0348696	-1.81996
LGR6	-4.00852	4.95893	-3.33639	0.000976566	0.0349981	-1.82461
AC015922.2	-9.67006	32.0634	-3.33327	0.000987092	0.0352524	-1.83454
MAOB	-10.6898	23.9126	-3.32938	0.0010004	0.035521	-1.84696
DRAM1	-60.4628	130.236	-3.32708	0.00100834	0.0357108	-1.85428
CLDN23	-11.6546	28.6135	-3.32657	0.0010101	0.035725	-1.85589
CLUAP1	-1.73964	8.00934	-3.32556	0.00101363	0.0357915	-1.85913
C4A	-5.23817	9.17186	-3.32329	0.00102155	0.0359733	-1.86634
AP3S2	-1.54803	7.23087	-3.3231	0.00102223	0.0359733	-1.86695
TPPP	-5.49033	10.615	-3.32287	0.00102303	0.0359733	-1.86768
TP53I11	-15.4141	61.7607	-3.32215	0.00102556	0.0360199	-1.86996
BDH2	-2.67818	10.7545	-3.32052	0.00103131	0.0361367	-1.87515
RASSF7	-22.5881	85.2827	-3.31636	0.00104612	0.0365263	-1.88835
SEC14L6	-5.03588	7.38626	-3.31576	0.00104829	0.0365481	-1.89027
CLDN2	-66.2495	60.775	-3.3113	0.00106443	0.0369055	-1.90442
TMEM220	-1.86289	4.6265	-3.30979	0.00106992	0.037031	-1.90918
FRY	-1.7352	5.53037	-3.30772	0.00107754	0.0371647	-1.91575
PRX	-2.69709	5.58341	-3.30714	0.0010797	0.0371996	-1.9176
CCDC146	-2.83579	5.1202	-3.30711	0.0010798	0.0371996	-1.91769
ZMYND15	-1.87681	5.91859	-3.30573	0.00108488	0.0372892	-1.92204
C1orf116	-91.2009	176.204	-3.30566	0.00108517	0.0372892	-1.92228
PIP5K1B	-3.82202	6.01561	-3.30496	0.00108777	0.037295	-1.9245
RPAIN	-2.3522	9.80728	-3.30484	0.00108822	0.037295	-1.92488
TSTD1	-32.7965	95.5169	-3.30191	0.00109916	0.0375934	-1.93415
DUOXA1	-6.67516	11.6542	-3.30037	0.00110495	0.0377073	-1.939
CCDC92	-3.47768	18.0215	-3.29818	0.00111324	0.0378696	-1.94592
NME5	-2.46747	5.25283	-3.29736	0.00111637	0.0379317	-1.94852
PDZD2	-2.88361	5.65188	-3.29487	0.00112589	0.0381104	-1.95638
SGF29	-2.87531	16.1329	-3.29481	0.00112612	0.0381104	-1.95657
CRYM	-25.283	28.3226	-3.2918	0.00113772	0.0383068	-1.96605
NBEA	-1.6625	3.89553	-3.29104	0.00114066	0.0383371	-1.96844
PARM1	-80.7828	155.638	-3.28636	0.00115902	0.0387149	-1.98321
ECHDC2	-4.57495	15.299	-3.28614	0.00115985	0.0387149	-1.98388
IL6R	-11.6031	32.9776	-3.28604	0.00116027	0.0387149	-1.98421
PLLP	-5.79691	13.2958	-3.28326	0.00117127	0.0389291	-1.99294
MALL	-17.0972	39.1539	-3.2824	0.00117473	0.0390002	-1.99566
C1orf21	-4.69048	12.73	-3.2815	0.00117833	0.0390763	-1.9985
WFDC2	-453.895	1044.31	-3.28116	0.00117968	0.0390993	-1.99956
HIBCH	-2.55558	11.8601	-3.28074	0.00118137	0.0391234	-2.00088
DUOX1	-12.4426	18.2939	-3.28025	0.00118333	0.0391546	-2.00241
AKAP13	-10.0678	28.4551	-3.27801	0.00119237	0.0393442	-2.00945
CCPG1	-2.39791	9.71261	-3.26997	0.00122534	0.0400668	-2.03467
PGBD2	-1.64368	7.58586	-3.26576	0.00124297	0.0404082	-2.04788
FAM189A2	-1.99008	4.43795	-3.26489	0.00124661	0.0404665	-2.05058
AL691432.2	-2.53651	8.07975	-3.26385	0.00125103	0.040559	-2.05384
RABEP2	-3.92636	20.0655	-3.26192	0.00125923	0.0407584	-2.05989
SHROOM3	-7.10456	20.8784	-3.26133	0.00126174	0.0407785	-2.06172
PALM3	-6.18649	11.8276	-3.25819	0.00127519	0.0410513	-2.07152
SFTPD	-133.103	175.264	-3.25784	0.0012767	0.0410555	-2.07262
CCDC102A	-2.56991	10.7338	-3.25526	0.00128787	0.0412917	-2.08067
RNF145	-61.8839	174.745	-3.25265	0.0012993	0.0415572	-2.08882
CXXC4	-3.06536	5.01465	-3.25162	0.0013038	0.0416341	-2.09202
GNG7	-2.13671	6.51963	-3.24562	0.00133045	0.0419442	-2.11071
PRSS8	-54.2534	200.971	-3.24366	0.00133927	0.0420396	-2.11682
AGR3	-139.672	230.784	-3.23829	0.0013637	0.042487	-2.1335
ABCA8	-2.17488	3.12179	-3.23824	0.00136393	0.042487	-2.13366
CDKN1C	-8.65173	22.2408	-3.23675	0.00137079	0.0425833	-2.13829
KIF13B	-6.79193	17.2591	-3.23579	0.00137523	0.0426767	-2.14128
CYB5R3	-28.91	130.999	-3.2347	0.00138026	0.0427435	-2.14465
ZBTB16	-6.1923	8.19667	-3.23333	0.00138663	0.0429125	-2.1489
LAMB2	-19.5791	85.358	-3.23319	0.00138729	0.0429125	-2.14934
CBX7	-3.15498	10.5464	-3.22888	0.00140751	0.0432269	-2.16269
CAMSAP3	-4.67564	19.687	-3.22751	0.00141399	0.0433812	-2.16693
DMTN	-8.65073	28.4561	-3.22609	0.00142078	0.0434721	-2.17135
B3GNT9	-5.09922	18.2641	-3.22597	0.00142135	0.0434721	-2.17172
GALNT18	-8.39036	26.9847	-3.22564	0.00142292	0.0434803	-2.17274
FCSK	-2.96237	13.0464	-3.22218	0.0014395	0.0437742	-2.18343
CH17-340M24.3	-10.2482	32.1791	-3.21913	0.00145431	0.0440723	-2.19287
ITGA8	-3.80589	8.53603	-3.21811	0.00145924	0.0441159	-2.19599
SH3RF1	-8.97564	32.4645	-3.21686	0.00146539	0.04425	-2.19987
AKAP1	-14.3623	61.3909	-3.21626	0.00146831	0.0443156	-2.20171
SNTN	-3.39381	4.157	-3.21596	0.00146979	0.0443377	-2.20264
MAOA	-57.6231	104.948	-3.21532	0.00147296	0.0444108	-2.20463
SPACA9	-5.49463	12.4178	-3.21499	0.00147459	0.0444374	-2.20565
PPIL6	-2.70934	4.74938	-3.21396	0.00147969	0.0445234	-2.20883
EPB41L1	-6.2231	25.067	-3.21289	0.00148495	0.04456	-2.2121
ZDHHC2	-6.68425	23.7464	-3.20912	0.00150378	0.0449541	-2.22372
CRNDE	-2.33868	6.63994	-3.20903	0.00150426	0.0449541	-2.22402
DDRGK1	-24.8851	111.054	-3.20468	0.00152628	0.0454192	-2.23742
FAM167A	-4.1516	8.19324	-3.20429	0.00152826	0.0454553	-2.23861
SFTA1P	-17.8033	25.0399	-3.19878	0.0015566	0.0462519	-2.25555
PPDPF	-222.468	752.085	-3.19777	0.00156184	0.0463615	-2.25865
NAA60	-4.22869	26.9068	-3.19683	0.00156671	0.0464302	-2.26152
OPHN1	-2.09369	6.63871	-3.19672	0.00156728	0.0464302	-2.26185
SGSM2	-4.24548	15.0133	-3.19476	0.00157754	0.0465948	-2.26787
ACSM3	-3.1965	6.6475	-3.18888	0.00160872	0.0471639	-2.2859
FYCO1	-5.86057	25.071	-3.18826	0.00161205	0.0472061	-2.2878
DES	-5.91153	11.6164	-3.18821	0.00161232	0.0472061	-2.28796
FMO2	-7.12739	17.2569	-3.18816	0.00161254	0.0472061	-2.28808
USP27X	-6.20978	13.5355	-3.18781	0.00161446	0.0472392	-2.28918
TAPT1	-4.93083	17.0379	-3.1855	0.00162688	0.0475172	-2.29624
ARHGEF2	-12.3078	41.317	-3.18464	0.0016315	0.0476205	-2.29886
STING1	-24.1254	81.7797	-3.18376	0.00163628	0.0476431	-2.30155
NPDC1	-11.1077	31.4967	-3.17905	0.00166206	0.0481142	-2.31594
AOC1	-28.8812	39.3436	-3.17903	0.00166218	0.0481142	-2.31601
PIFO	-11.8742	17.619	-3.17628	0.00167741	0.04839	-2.32441
DNAJC4	-5.7881	34.4384	-3.17534	0.00168262	0.0484908	-2.32727
C6orf47	-5.34016	32.2589	-3.17403	0.00168997	0.0486036	-2.33128
MYO5C	-6.91591	21.3027	-3.17367	0.00169195	0.0486205	-2.33236
SHROOM4	-3.32921	8.41956	-3.17288	0.00169639	0.0487011	-2.33477
AL034548.2	-1.70779	4.11005	-3.1721	0.00170077	0.0487577	-2.33715
NATD1	-3.37785	11.6075	-3.17209	0.00170082	0.0487577	-2.33717
IFNLR1	-2.02005	6.29097	-3.17011	0.00171203	0.0489423	-2.34322
SARAF	-44.4791	270.928	-3.16993	0.00171303	0.0489423	-2.34376
AC004982.2	-3.14779	9.27942	-3.16938	0.00171615	0.0490081	-2.34544
CREBRF	-1.8719	8.31312	-3.16882	0.00171933	0.0490753	-2.34714
LTBP2	-39.865	93.0339	-3.16799	0.0017241	0.049164	-2.34968
LINC00261	-7.09872	11.4968	-3.16266	0.00175468	0.0497496	-2.36587
MS4A8	-11.8772	11.8543	-3.16148	0.00176157	0.0498683	-2.36947
ATP9A	-13.2407	45.3741	-3.16115	0.00176347	0.0498683	-2.37047

## Sheet: DEGs-up
	logFC	AveExpr	t	P.Value	adj.P.Val	B
SLC16A3	40.9857	50.6314	6.73041	1.13097e-10	6.721e-06	13.5389
FAM83A	105.329	71.5135	6.24021	1.83417e-09	3.97214e-05	10.8189
PGAM1	21.3163	53.3137	6.2241	2.00522e-09	3.97214e-05	10.732
ANLN	25.1698	24.2623	6.14589	3.08396e-09	4.39349e-05	10.3125
CAPZA1	54.6652	176.367	6.11276	3.69655e-09	4.39349e-05	10.1361
FBXO45	5.89498	12.7946	6.01119	6.41525e-09	5.56459e-05	9.59946
MYBL1	3.27028	3.22117	6.00721	6.55462e-09	5.56459e-05	9.57855
MMP12	56.6523	49.9922	5.98115	7.54209e-09	5.56545e-05	9.44202
GAPDH	1069.27	1722.49	5.96045	8.42867e-09	5.56545e-05	9.33391
KPNA2	27.7479	46.7742	5.89809	1.17624e-08	5.97156e-05	9.00984
LUCAT1	4.71549	2.5896	5.89007	1.22749e-08	5.97156e-05	8.96839
SHCBP1	4.05607	5.80551	5.88897	1.23469e-08	5.97156e-05	8.9627
EME1	1.93501	2.60717	5.87836	1.30631e-08	5.97156e-05	8.90789
ORC1	5.9378	7.31712	5.84171	1.58641e-08	5.97983e-05	8.71909
CEP55	14.7322	21.8245	5.83265	1.6642e-08	5.97983e-05	8.67258
BZW1	25.8608	63.7896	5.82918	1.69498e-08	5.97983e-05	8.65477
MTFR2	3.17729	4.72487	5.81434	1.83295e-08	6.05148e-05	8.57874
ERO1A	60.5545	91.1397	5.6906	3.50125e-08	9.51726e-05	7.95037
BIRC5	25.2079	34.059	5.68939	3.52331e-08	9.51726e-05	7.94427
C15orf48	46.2219	43.0184	5.67542	3.78785e-08	9.78697e-05	7.87402
DDIAS	2.99213	3.77946	5.65628	4.18212e-08	0.000102203	7.77795
MMD	19.8276	30.4883	5.64878	4.34729e-08	0.000102203	7.74038
C12orf4	4.23284	12.5067	5.61798	5.09502e-08	0.000112141	7.58645
CKAP2L	3.69243	5.3415	5.56832	6.57174e-08	0.000132786	7.3397
IL36RN	5.31479	2.7197	5.56444	6.70331e-08	0.000132786	7.32049
CPP	2.16993	1.78996	5.55765	6.93984e-08	0.000133037	7.28688
PLIN2	41.9972	53.3435	5.53436	7.81377e-08	0.000145109	7.17194
PDK1	2.81828	6.55577	5.50929	8.87469e-08	0.000156899	7.0486
AL109615.3	3.42361	3.47255	5.50704	8.97665e-08	0.000156899	7.03753
PSPH	13.8622	22.6871	5.48848	9.86071e-08	0.000167426	6.94655
RAD51AP1	8.72979	12.3986	5.47824	1.03843e-07	0.000168438	6.89645
NEK2	11.5024	16.1185	5.45362	1.17562e-07	0.000183852	6.77629
LHFPL2	13.9131	26.9431	5.44097	1.25286e-07	0.000185899	6.7147
TMEM38B	4.79133	9.58019	5.44025	1.25736e-07	0.000185899	6.71122
CENPI	2.46617	3.69019	5.39582	1.5707e-07	0.000212479	6.49589
TK1	67.4435	106.144	5.391	1.60896e-07	0.000212479	6.4726
ATP1B3	41.9475	102.289	5.35494	1.92526e-07	0.000239384	6.29899
TRIP13	15.8475	20.0604	5.35408	1.93354e-07	0.000239384	6.29485
FAM104A	4.57644	17.9484	5.34494	2.02321e-07	0.000244652	6.251
KNSTRN	7.76737	14.3019	5.34146	2.05842e-07	0.000244652	6.23432
TPI1	274.251	698.246	5.32723	2.20865e-07	0.000254721	6.16621
TUBA1B	39.2867	93.4349	5.32539	2.22886e-07	0.000254721	6.1574
PGK1	184.425	395.344	5.31743	2.31825e-07	0.00025687	6.11939
BRCA1	3.60291	5.46208	5.31111	2.39177e-07	0.00025687	6.08921
PACC1	5.78239	14.3029	5.30869	2.42057e-07	0.00025687	6.07764
NUP85	8.05942	26.8541	5.28939	2.66193e-07	0.000272742	5.98577
FAM83A-AS1	6.77944	4.96833	5.27722	2.82604e-07	0.00027692	5.92796
RAD51	4.49648	7.14465	5.27604	2.8425e-07	0.00027692	5.92235
CGAS	4.31685	9.79824	5.26737	2.96603e-07	0.000280458	5.88124
CDCA3	4.8077	6.83144	5.26676	2.97503e-07	0.000280458	5.87832
PLOD2	39.5007	47.9434	5.26091	3.0615e-07	0.000280458	5.85063
MCM6	20.0183	43.0162	5.25528	3.1472e-07	0.000280458	5.82396
CD300A	10.661	20.3208	5.25299	3.1826e-07	0.000280458	5.81316
SLC2A1	78.7191	85.8722	5.25175	3.20196e-07	0.000280458	5.8073
HIF1A	64.8167	135.009	5.24621	3.28993e-07	0.000280458	5.78112
PRR11	6.58721	9.83702	5.2401	3.38974e-07	0.000280458	5.75225
PDSS1	3.06935	7.70739	5.2341	3.49059e-07	0.000281519	5.72393
CHEK1	7.28764	9.51282	5.23322	3.50555e-07	0.000281519	5.7198
CIP2A	5.1921	6.47223	5.2111	3.90457e-07	0.000302097	5.6157
RIPK2	12.9214	31.3705	5.21059	3.91429e-07	0.000302097	5.6133
NDC1	11.3133	25.1307	5.2054	4.01435e-07	0.000305847	5.58893
SOD2	43.9179	82.2969	5.19258	4.27227e-07	0.000313943	5.52882
OSGIN2	14.465	26.8827	5.1902	4.32188e-07	0.000313943	5.51767
SLC35G2	3.28931	4.62724	5.18972	4.33193e-07	0.000313943	5.51543
CPD	80.3099	90.7174	5.16979	4.77107e-07	0.000341603	5.42223
PPIA	56.122	182.408	5.15834	5.04253e-07	0.000352544	5.36883
MCM4	27.3522	41.8854	5.15521	5.1193e-07	0.00035375	5.35425
JMJD6	4.41868	14.6946	5.13253	5.71052e-07	0.000384748	5.24881
RRM2	12.6789	18.6655	5.13066	5.76212e-07	0.000384748	5.24013
ASPH	53.5821	67.9913	5.12833	5.82714e-07	0.000384766	5.22931
KIF4A	9.0487	12.9292	5.12486	5.92523e-07	0.000385459	5.21321
PPIAP22	68.2164	192.238	5.11491	6.21516e-07	0.000392924	5.16713
CDK5R1	3.60454	4.62835	5.10598	6.48712e-07	0.00040191	5.12583
RACGAP1	14.4872	25.6974	5.10581	6.49257e-07	0.00040191	5.12502
TOP2A	44.4653	59.8581	5.08694	7.10599e-07	0.000430906	5.03797
SGO2	3.8418	5.44445	5.07983	7.35161e-07	0.000441297	5.00522
CLDND1	9.67193	33.2718	5.05733	8.18393e-07	0.000486346	4.90184
CCT6A	93.6933	193.353	5.04219	8.79441e-07	0.000510448	4.83251
MELK	11.8808	15.6625	5.03608	9.05339e-07	0.000517323	4.80455
VRK2	4.46558	13.6574	5.02424	9.57561e-07	0.000541952	4.75052
SASS6	2.50568	5.14178	5.00303	1.05857e-06	0.000587923	4.65393
NPEPPS	7.87578	24.7655	4.99117	1.11946e-06	0.000615982	4.60007
DCUN1D5	2.11199	6.6263	4.98873	1.1324e-06	0.000617307	4.58901
KNL1	2.04259	3.15335	4.98682	1.14264e-06	0.000617307	4.58034
ALYREF	44.5319	117.589	4.98336	1.16138e-06	0.00062178	4.56467
AL021978.1	2.46618	2.66918	4.96617	1.25915e-06	0.000668104	4.48686
P4HA1	47.2148	113.633	4.96354	1.27477e-06	0.000670403	4.475
UBA6	4.95741	14.6349	4.94758	1.37375e-06	0.000712584	4.40303
SPHK1	7.66	10.667	4.94658	1.38018e-06	0.000712584	4.39853
PGM2	12.2598	25.3855	4.93861	1.43262e-06	0.000727661	4.36265
LRRC59	34.5295	121.532	4.93377	1.46539e-06	0.000730558	4.34089
PMAIP1	26.0278	31.2285	4.93234	1.4752e-06	0.000730558	4.33447
RNASE2	5.60611	7.4713	4.92988	1.49228e-06	0.000732907	4.3234
HMMR	7.53093	11.4426	4.91336	1.61175e-06	0.000785095	4.24931
H2AX	36.5853	86.4647	4.89386	1.76463e-06	0.000832276	4.16215
SRGN	252.718	424.075	4.87678	1.91005e-06	0.000873144	4.08601
FCGR3A	84.7156	133.296	4.86949	1.97564e-06	0.00089623	4.05356
KLHL5	12.6464	26.4496	4.86659	2.00228e-06	0.000901434	4.04069
NRAS	22.1021	64.8704	4.85752	2.08789e-06	0.000919088	4.00044
FBXO32	18.8117	27.6412	4.85181	2.14364e-06	0.000936588	3.97512
IL1A	3.12398	2.35854	4.84847	2.17693e-06	0.000936588	3.96031
CORO1C	24.0656	70.9473	4.84705	2.19122e-06	0.000936588	3.95402
MT1X	14.5327	14.5431	4.84555	2.20644e-06	0.000936588	3.94737
ZPR1	6.62853	22.5242	4.84022	2.26125e-06	0.000951132	3.92379
KIF2C	13.1248	17.8717	4.8376	2.28872e-06	0.000951132	3.91219
MILR1	7.41452	13.6495	4.83427	2.32397e-06	0.000959074	3.8975
PFKFB4	6.11218	7.243	4.82446	2.43118e-06	0.000983008	3.85417
STIL	3.23591	5.49427	4.82339	2.44319e-06	0.000983008	3.84944
CENPE	2.60504	3.66058	4.82295	2.44813e-06	0.000983008	3.8475
CENPL	2.40443	6.18693	4.80926	2.60671e-06	0.00102213	3.78721
SIGLEC10	4.44251	7.58307	4.80649	2.64007e-06	0.00102213	3.775
HJURP	7.64233	11.7505	4.80513	2.65649e-06	0.00102213	3.76904
NAMPTP1	11.0256	11.8452	4.80336	2.67814e-06	0.00102213	3.76125
NCK1	5.39854	17.6729	4.80295	2.68316e-06	0.00102213	3.75945
EXO1	4.43315	6.71719	4.78178	2.95566e-06	0.00110906	3.66657
IGFBP3	178.101	239.387	4.77954	2.98601e-06	0.00110906	3.65676
PSMD12	11.4168	45.4063	4.77493	3.04941e-06	0.00112558	3.63659
GPN1	11.6096	36.4043	4.77184	3.09259e-06	0.0011275	3.6231
GNA15	13.077	32.6275	4.76773	3.15107e-06	0.00114182	3.60511
AIM2	18.8726	17.1521	4.75744	3.30199e-06	0.00117994	3.56022
B3GNT5	6.68357	11.8241	4.74982	3.41824e-06	0.00120914	3.52701
ADAMDEC1	12.744	14.5394	4.74327	3.52132e-06	0.00123823	3.4985
CDC6	10.7809	12.9308	4.72748	3.78227e-06	0.00131444	3.42992
NTAN1	3.39695	12.6261	4.72334	3.85373e-06	0.00132049	3.41196
TMEM79	4.04099	9.65019	4.72261	3.86634e-06	0.00132049	3.40883
CDC45	8.1011	10.8347	4.72081	3.89788e-06	0.00132365	3.40104
NUDT1	7.79374	22.3217	4.70923	4.107e-06	0.00137891	3.35092
LDHA	177.288	469.768	4.70193	4.24436e-06	0.00140127	3.31937
SLC2A5	3.25447	4.58763	4.69723	4.33519e-06	0.00142335	3.29907
SNX8	10.8985	27.1317	4.69215	4.43535e-06	0.00144824	3.27717
GSTCD	2.38977	7.05791	4.69086	4.46111e-06	0.00144869	3.27162
MASTL	4.45593	9.9679	4.68362	4.60855e-06	0.00148039	3.24044
KIF14	2.99716	4.0327	4.66915	4.91762e-06	0.00154624	3.17823
PHLDB2	3.90875	6.51601	4.6592	5.14147e-06	0.00157672	3.13557
RECQL4	7.89036	13.5349	4.65895	5.14722e-06	0.00157672	3.1345
KNTC1	3.47462	7.21812	4.65515	5.23549e-06	0.0015874	3.11821
ARHGAP11A	3.57939	5.98316	4.65264	5.29436e-06	0.00159709	3.10749
ERLIN1	19.9618	54.3549	4.64819	5.40069e-06	0.00159916	3.08844
MCM10	3.9807	5.18288	4.64697	5.43021e-06	0.00159916	3.08322
FKBP4	28.0435	58.2254	4.64646	5.44256e-06	0.00159916	3.08104
AC102953.2	2.1355	2.99574	4.6459	5.45613e-06	0.00159916	3.07866
CCNB1	33.269	55.1283	4.64369	5.51009e-06	0.00160266	3.06923
CDC20	36.0082	53.9894	4.64185	5.55554e-06	0.00160266	3.06136
ASF1B	14.5413	30.6711	4.63933	5.61841e-06	0.00160448	3.05058
UPP1	30.3755	49.2817	4.63836	5.64282e-06	0.00160448	3.04643
TUBA1C	24.3241	64.0081	4.63612	5.69923e-06	0.0016074	3.0369
CDCA8	14.4924	25.2841	4.63327	5.77214e-06	0.00161802	3.02472
CCSAP	2.17629	6.84316	4.62395	6.01641e-06	0.00167356	2.98502
KISS1R	5.0483	3.05766	4.61442	6.2766e-06	0.00171889	2.94448
MAP2K1	14.8154	57.6909	4.6126	6.32755e-06	0.00172489	2.93674
MTHFD1L	7.83835	21.9102	4.61109	6.37014e-06	0.00172858	2.93032
GTSE1	4.94418	7.96411	4.60823	6.45152e-06	0.00173482	2.91816
ACTR3	16.4269	74.1761	4.60671	6.49507e-06	0.00173866	2.91172
YKT6	16.732	53.1438	4.60237	6.62124e-06	0.00176449	2.8933
FAM220A	10.6986	32.1284	4.6007	6.67017e-06	0.00176959	2.88625
TTF2	2.31131	6.68638	4.59809	6.74793e-06	0.00177438	2.87516
CDCA5	11.7998	17.8514	4.59644	6.79724e-06	0.00177947	2.86819
ZFAND2A	11.7663	25.6166	4.58787	7.05992e-06	0.001809	2.8319
TBRG4	10.9397	35.6139	4.58619	7.11237e-06	0.001809	2.82481
SLC25A19	2.54213	8.03312	4.58606	7.11646e-06	0.001809	2.82426
AC104692.1	6.28288	4.77885	4.58585	7.12312e-06	0.001809	2.82337
MOCOS	5.02002	9.49891	4.57804	7.37295e-06	0.00186448	2.79038
NAA50	20.6703	64.9041	4.57703	7.40599e-06	0.0018649	2.7861
LRRC42	16.6723	51.5919	4.57499	7.47277e-06	0.00187377	2.77751
AVL9	6.02043	16.9549	4.56587	7.77936e-06	0.00193681	2.73903
DSE	2.88413	5.1255	4.56476	7.81719e-06	0.00193681	2.73439
FAM126A	7.47176	10.0443	4.55281	8.23924e-06	0.00200669	2.68409
UTP6	5.87158	24.7469	4.55088	8.3093e-06	0.0020155	2.67599
GPR84	3.78524	5.34174	4.54466	8.53918e-06	0.00203798	2.64989
RBL1	3.00763	7.3241	4.5428	8.60909e-06	0.00204019	2.64209
FBXO5	3.00439	7.13676	4.54259	8.61709e-06	0.00204019	2.6412
PSMC3IP	1.52225	3.58355	4.53764	8.80603e-06	0.00207665	2.62046
IL15RA	7.52853	19.5081	4.52841	9.16918e-06	0.00213068	2.58182
CCL26	2.23728	2.35086	4.52733	9.21255e-06	0.00213068	2.57731
CHST11	8.46272	20.4635	4.52729	9.21442e-06	0.00213068	2.57711
WDR76	3.81458	8.53061	4.52283	9.39572e-06	0.00215147	2.55849
NOCT	2.32599	6.63753	4.52241	9.41292e-06	0.00215147	2.55674
TMTC3	4.49026	14.8519	4.51986	9.51869e-06	0.00215904	2.54605
HES2	4.51174	2.88229	4.51306	9.80535e-06	0.00220721	2.51769
ADAM17	4.38155	11.7583	4.51092	9.89709e-06	0.00221111	2.50879
CDC34	25.2361	80.1911	4.50716	1.00611e-05	0.00223933	2.49308
SEC61G	45.8457	119.717	4.49805	1.0468e-05	0.00231398	2.45518
SKAP2	17.4879	42.2025	4.49791	1.04744e-05	0.00231398	2.45461
VMP1	45.6181	115.412	4.49449	1.06317e-05	0.00234004	2.44036
CP	153.338	179.687	4.49221	1.07374e-05	0.00235457	2.43091
GPR157	5.87289	14.4898	4.48271	1.11901e-05	0.00243588	2.39145
EED	2.27551	9.72778	4.47865	1.13889e-05	0.00246113	2.37463
CCT5	42.6081	115.529	4.47721	1.146e-05	0.0024675	2.36869
PSRC1	4.43538	8.23338	4.47509	1.15658e-05	0.00248131	2.3599
CENPK	2.88363	4.93571	4.47107	1.17693e-05	0.00250361	2.34324
DSCC1	5.41642	9.40141	4.47024	1.18116e-05	0.00250361	2.33982
TRAIP	1.99714	5.0062	4.46972	1.18383e-05	0.00250361	2.33766
CLSPN	2.4741	3.4233	4.46782	1.19361e-05	0.00250648	2.3298
PLK1	7.58977	13.2022	4.46777	1.19384e-05	0.00250648	2.32962
CTSC	19.0814	44.9929	4.467	1.19784e-05	0.00250648	2.32642
YWHAG	69.3567	213.68	4.46457	1.21052e-05	0.00251952	2.31636
HAVCR2	12.3314	27.2541	4.46047	1.23216e-05	0.00254249	2.29944
RNF34	4.89027	21.2367	4.45779	1.24654e-05	0.00254902	2.28836
GSEC	2.7152	3.98911	4.45669	1.25248e-05	0.00254902	2.28382
RAB10	42.9171	165.978	4.45262	1.27469e-05	0.00256257	2.26704
DEPDC1	4.05898	5.22001	4.44806	1.30003e-05	0.00259251	2.24825
SSR3	42.4402	152.261	4.43526	1.37374e-05	0.00269418	2.1956
BUB1B	5.70678	8.27859	4.43451	1.37821e-05	0.00269418	2.19249
BRI3BP	5.31268	14.7144	4.42883	1.41228e-05	0.00274274	2.16918
ORC6	2.89484	5.37763	4.42253	1.45106e-05	0.00279975	2.14333
GRB2	24.7696	125.285	4.41884	1.47425e-05	0.00283417	2.1282
KCTD5	16.2449	46.2412	4.41668	1.48798e-05	0.00283417	2.11936
NCAPH	5.09544	7.34363	4.40261	1.58046e-05	0.00295226	2.06183
DTYMK	15.9973	44.1526	4.40154	1.58774e-05	0.00295226	2.05744
ALDOA	2.98657	7.15208	4.40124	1.58972e-05	0.00295226	2.05626
NOL11	9.48583	37.5964	4.39959	1.60103e-05	0.002964	2.04949
NRIP1	8.78266	19.7058	4.39406	1.63934e-05	0.0030044	2.02694
GTF2E1	4.24304	15.2762	4.39281	1.64813e-05	0.0030044	2.02184
CALU	54.484	151.671	4.38819	1.68095e-05	0.00303628	2.00303
ADM	28.9212	33.1204	4.38573	1.69872e-05	0.00305348	1.993
XRCC2	2.49795	4.09198	4.38289	1.71938e-05	0.00307317	1.98147
TCP1	23.0019	83.268	4.38183	1.72722e-05	0.00307317	1.97713
ZUP1	1.96474	9.23235	4.3807	1.73551e-05	0.00307869	1.97257
NDRG1	92.3361	156.882	4.37468	1.78069e-05	0.00312696	1.94806
CCL8	15.7578	17.3767	4.37389	1.78669e-05	0.00312696	1.94486
FAM83D	10.5094	18.9048	4.36978	1.81817e-05	0.00315931	1.9282
LINC01094	1.84426	3.38983	4.36678	1.84156e-05	0.00319063	1.91601
KIF23	5.70225	8.66692	4.36288	1.87237e-05	0.00321116	1.9002
CTSL	63.4537	96.7381	4.3602	1.89377e-05	0.00323395	1.88936
BORA	1.91194	4.47994	4.34951	1.98167e-05	0.00337434	1.84612
TDG	5.87784	16.5935	4.3409	2.05532e-05	0.00344021	1.81135
CHORDC1	2.64279	7.86497	4.33985	2.0645e-05	0.00344021	1.80711
CCNF	3.27789	7.77833	4.33747	2.08536e-05	0.00344021	1.79752
ARPC2	28.6443	138.916	4.33741	2.08595e-05	0.00344021	1.79725
LYN	21.125	64.3978	4.33544	2.10338e-05	0.00344021	1.78933
DCLRE1B	3.34376	10.9699	4.33541	2.10368e-05	0.00344021	1.78919
PKMYT1	3.18713	5.98491	4.33519	2.10559e-05	0.00344021	1.78833
NMD3	10.5196	39.2534	4.33447	2.11201e-05	0.00344021	1.78542
PAFAH1B2	13.6766	55.3093	4.33436	2.11297e-05	0.00344021	1.78499
ARL6IP6	6.102	17.9941	4.31838	2.26048e-05	0.00362086	1.72071
GNA13	12.3871	44.8619	4.30412	2.40049e-05	0.00379399	1.66348
MXD1	7.86334	15.9756	4.29795	2.46355e-05	0.00386676	1.63879
PRSS23	22.4636	45.3539	4.29633	2.48034e-05	0.00387892	1.63233
CD274	10.5936	11.9079	4.28865	2.56156e-05	0.00397456	1.60165
EIF3B	26.0365	84.7125	4.28725	2.57671e-05	0.00398766	1.59604
RGS20	1.85383	1.68977	4.2861	2.58909e-05	0.00399641	1.59148
ARMC1	14.9896	48.2403	4.28133	2.64146e-05	0.00404572	1.57242
ANGPTL4	59.5498	67.6751	4.278	2.67851e-05	0.00407765	1.55916
MKI67	9.92244	17.8124	4.27761	2.68289e-05	0.00407765	1.55761
KIF18A	2.7472	5.26126	4.27657	2.69462e-05	0.00408503	1.55345
NME1	8.06262	20.9136	4.27399	2.72387e-05	0.00411887	1.54318
GNAI3	8.16971	35.969	4.26771	2.79632e-05	0.00419195	1.5182
EZH2	6.52564	13.5824	4.26724	2.80185e-05	0.00419195	1.51632
ASPM	3.58129	5.78135	4.26714	2.80291e-05	0.00419195	1.51596
TEFM	1.59057	5.98219	4.26615	2.81452e-05	0.00419195	1.51203
WDR53	5.41782	16.3482	4.26429	2.83651e-05	0.00421414	1.50462
PIP4K2A	11.1762	31.69	4.26298	2.85213e-05	0.00422677	1.4994
TMEM156	8.64538	9.4605	4.2613	2.87219e-05	0.00423538	1.49273
SGO1	1.52501	2.68785	4.2554	2.94376e-05	0.00432274	1.46932
GJB2	42.2583	47.8414	4.25397	2.96127e-05	0.00433447	1.46368
FEN1	17.7322	45.3697	4.25326	2.97011e-05	0.00433672	1.46084
HMBS	7.56587	22.0091	4.25032	3.00667e-05	0.00435799	1.44921
PFKP	32.4525	56.5774	4.24744	3.04299e-05	0.00437277	1.43779
DTL	5.19153	10.5293	4.24404	3.08637e-05	0.00440898	1.42433
UFD1	3.39124	14.1812	4.24293	3.10061e-05	0.00441871	1.41995
ST3GAL4	11.3029	20.2471	4.23706	3.1772e-05	0.00450625	1.39674
POP1	2.04045	6.00484	4.23639	3.18605e-05	0.00450803	1.3941
NCAPG	6.41845	8.76197	4.23465	3.20919e-05	0.00452999	1.38722
SPAG5	10.4861	15.0989	4.23357	3.22369e-05	0.00453967	1.38293
AURKA	17.7448	25.5603	4.23141	3.25267e-05	0.00455888	1.37442
IQGAP3	6.88362	13.2913	4.22944	3.27937e-05	0.00457473	1.36665
FPR1	11.4758	18.8782	4.22512	3.33869e-05	0.00464656	1.34961
PAICS	21.2977	58.2181	4.22077	3.39933e-05	0.00469795	1.3325
GOLT1B	23.952	59.6404	4.21336	3.50529e-05	0.00479229	1.30332
CDC27	6.54473	29.0654	4.21313	3.50855e-05	0.00479229	1.30244
KIF11	8.26012	15.5836	4.21038	3.54881e-05	0.00479485	1.2916
EFTUD2	9.1884	37.4255	4.20945	3.56239e-05	0.00479485	1.28796
SKA1	4.56096	6.36894	4.20929	3.56474e-05	0.00479485	1.28734
PSMD14	9.60568	36.0902	4.20864	3.57433e-05	0.00479485	1.28478
NABP1	2.20039	5.82694	4.2057	3.61806e-05	0.00482086	1.27323
GARS1	8.43315	24.7143	4.20391	3.64495e-05	0.00484582	1.26619
NIF3L1	11.2408	43.9871	4.20323	3.6552e-05	0.00484861	1.26352
HCN2	1.68953	1.29839	4.20221	3.67064e-05	0.00485824	1.25952
SAPCD2	4.56034	8.10773	4.20138	3.68315e-05	0.00486397	1.25629
C9orf40	2.5415	6.6371	4.18308	3.97161e-05	0.00512767	1.18466
CD109	11.1884	13.7901	4.18162	3.9956e-05	0.00513954	1.17894
RPE	9.24639	36.2434	4.17883	4.04166e-05	0.0051654	1.16805
IL2RA	5.68382	8.01665	4.17882	4.04178e-05	0.0051654	1.16802
DBF4	4.2128	9.913	4.17688	4.07425e-05	0.00519572	1.16042
S100A10	601.101	1537.18	4.16211	4.32879e-05	0.00548885	1.10288
C16orf74	5.11503	4.72699	4.15583	4.44157e-05	0.00556104	1.07847
KIF18B	5.15706	7.86132	4.1558	4.44208e-05	0.00556104	1.07836
GRB10	9.5968	19.4965	4.15564	4.44494e-05	0.00556104	1.07775
PRIM1	2.45117	5.32567	4.15308	4.49188e-05	0.0055962	1.06778
AC002401.4	5.93278	4.49745	4.14848	4.57712e-05	0.00567859	1.04993
ACKR3	41.6507	41.3521	4.14361	4.66917e-05	0.0057649	1.03104
MRPS7	14.28	60.8375	4.14224	4.69519e-05	0.0057649	1.02576
PPP1CC	13.916	65.5658	4.14169	4.70581e-05	0.00576602	1.02362
RALA	19.0521	72.2627	4.1367	4.80269e-05	0.00582978	1.00428
FANCD2	1.78099	4.83972	4.13598	4.8167e-05	0.00582978	1.00152
CENPN	2.48046	6.10908	4.13422	4.85146e-05	0.00584802	0.994696
CDC25C	2.50363	4.49187	4.11871	5.16749e-05	0.00614177	0.934831
FANCI	2.99135	6.74734	4.11575	5.23005e-05	0.00617904	0.923419
MRPL32	10.5952	38.7226	4.11504	5.24529e-05	0.00618475	0.920659
CDK1	14.9709	28.0598	4.11336	5.28116e-05	0.00621473	0.914195
FIGNL1	5.27766	11.4719	4.10524	5.45798e-05	0.00634823	0.882967
PSPHP1	53.2464	53.8265	4.10515	5.45993e-05	0.00634823	0.882628
UTP18	10.3995	46.3761	4.10416	5.48184e-05	0.00635023	0.87883
TUBA4A	28.1145	74.981	4.10116	5.54903e-05	0.00639074	0.86728
WTAP	6.01748	34.857	4.10043	5.56546e-05	0.00639727	0.864477
RDX	12.1938	38.6784	4.09726	5.63722e-05	0.00643912	0.852333
TPX2	34.6877	49.2856	4.0943	5.7052e-05	0.00645796	0.840969
MTHFD2	7.86606	18.1644	4.09241	5.749e-05	0.00647057	0.833719
C6orf120	7.45464	23.747	4.08558	5.90992e-05	0.00657695	0.807553
HHIPL2	11.7067	9.11244	4.07856	6.07975e-05	0.00670318	0.780705
CCDC137	10.8416	40.4063	4.07584	6.14689e-05	0.00675214	0.770299
YWHAZ	97.9282	387.167	4.06832	6.33581e-05	0.00693404	0.741617
TOPBP1	8.58157	19.2933	4.06634	6.38643e-05	0.00697659	0.734078
NAMPT	69.7066	99.1621	4.06332	6.4645e-05	0.00703601	0.722568
VOPP1	12.6182	35.1819	4.06175	6.50564e-05	0.00706783	0.71656
BUB1	7.724	12.0883	4.0593	6.56989e-05	0.00711164	0.707251
GINS3	1.65281	4.26117	4.05717	6.62648e-05	0.00712822	0.699128
PARPBP	1.71055	3.08403	4.05615	6.65356e-05	0.00712822	0.695265
MAN2A1	6.3046	19.5104	4.05553	6.67019e-05	0.00712822	0.692901
TTK	4.7736	7.37664	4.05504	6.68335e-05	0.00712822	0.691034
AL441992.1	4.1837	11.586	4.05501	6.68403e-05	0.00712822	0.690937
PLK4	3.05574	5.98753	4.05423	6.70516e-05	0.00712822	0.687949
STARD3NL	11.737	38.5975	4.05112	6.78933e-05	0.00717917	0.676135
WDR12	2.92141	10.6505	4.04567	6.9394e-05	0.00730601	0.655432
ITGB1	37.9979	94.9867	4.04335	7.00419e-05	0.0073457	0.646633
ITGAV	30.6874	80.3819	4.04147	7.05689e-05	0.00738328	0.639535
PLIN3	27.0844	79.638	4.03497	7.24293e-05	0.00752493	0.614901
SNX10	9.7467	23.9984	4.03268	7.30973e-05	0.00755037	0.606211
SULT2B1	8.0747	10.0039	4.031	7.35901e-05	0.00757111	0.599851
FAM210A	2.98459	10.7091	4.0304	7.37657e-05	0.00757111	0.597595
LMNB2	16.3686	44.9174	4.02157	7.64109e-05	0.00774892	0.564251
CD163L1	2.70203	4.15247	4.01505	7.84234e-05	0.0078991	0.53965
ENO2	25.074	50.1518	4.01392	7.87782e-05	0.00792141	0.535379
NETO2	5.49135	11.8969	4.01107	7.96776e-05	0.00798483	0.524639
PTRH2	3.94462	16.0998	4.00893	8.03589e-05	0.00803717	0.516584
LARP4	6.20712	25.5528	4.00764	8.07739e-05	0.00803717	0.511711
TARS1	27.1973	80.0438	4.00741	8.08469e-05	0.00803717	0.510856
POLR3G	1.62346	3.30223	4.00671	8.10712e-05	0.0080431	0.508236
KIF20A	8.44213	16.4602	4.00072	8.3027e-05	0.00822341	0.485687
LYPD3	28.1761	24.0374	3.9997	8.33614e-05	0.00823994	0.481885
DLAT	10.2977	33.7845	3.99607	8.45716e-05	0.00830827	0.468253
DNAJC9	2.89363	10.3239	3.99604	8.45829e-05	0.00830827	0.468127
GBE1	8.98049	25.5852	3.99526	8.48463e-05	0.00832039	0.465186
VWDE	1.76768	1.77831	3.98954	8.67937e-05	0.00846944	0.443726
NCAPD2	19.9543	45.6498	3.98646	8.78568e-05	0.00851544	0.432215
FHOD3	2.5561	2.73664	3.9808	8.98491e-05	0.00865391	0.411014
FCGR1A	3.16067	6.90732	3.97647	9.14004e-05	0.00871854	0.394831
C1orf112	1.57411	4.46807	3.97333	9.25432e-05	0.0087993	0.383086
PGAM5	12.4366	43.2356	3.97109	9.3366e-05	0.00883643	0.374719
PSME3	19.0519	77.9548	3.96967	9.38918e-05	0.00885668	0.369411
MTFR1	10.3033	28.0341	3.96827	9.44115e-05	0.00887769	0.364195
SNHG16	4.51768	15.2794	3.96788	9.45575e-05	0.00887769	0.362734
KIF20B	2.50038	6.69566	3.96724	9.47944e-05	0.00887769	0.360369
AMD1	5.96655	28.9917	3.96696	9.49012e-05	0.00887769	0.359306
CNOT9	6.52576	35.7685	3.96362	9.61587e-05	0.00895351	0.346865
DNAAF5	6.59532	22.1041	3.96332	9.62743e-05	0.00895351	0.34573
FYTTD1	6.77569	27.9395	3.96047	9.73614e-05	0.00902636	0.335119
RHBDF2	6.902	22.3551	3.95952	9.77248e-05	0.00903376	0.331598
TEX30	1.94671	5.5185	3.95865	9.80616e-05	0.00903376	0.328348
CENPW	12.2732	26.5176	3.9575	9.85053e-05	0.00903376	0.324082
RSRC1	4.00054	12.6681	3.95602	9.90825e-05	0.00906902	0.318562
RAD54L	1.78701	3.13553	3.95573	9.9195e-05	0.00906902	0.31749
YBX1P10	3.38004	12.751	3.9545	9.9676e-05	0.00907109	0.31292
CD86	8.25784	20.0701	3.95442	9.971e-05	0.00907109	0.312597
TEAD4	6.9375	17.5917	3.95373	9.99809e-05	0.00907109	0.310034
CD14	109.145	216.342	3.95291	0.000100305	0.00908662	0.306976
FOXM1	11.5533	18.6088	3.95061	0.000101216	0.00914128	0.298435
NCAPG2	5.82949	13.1773	3.95008	0.000101426	0.00914631	0.296481
BCL2A1	15.6717	34.2804	3.94779	0.000102342	0.00920106	0.28798
CRYBG1	9.15626	18.5256	3.94454	0.000103658	0.00926329	0.275914
C6orf223	7.11682	9.20298	3.94328	0.000104174	0.00929545	0.271221
AP3S1	11.4206	55.8503	3.94012	0.000105476	0.00937412	0.259496
ZWILCH	2.74836	8.60025	3.93972	0.00010564	0.00937412	0.258029
FCGR2B	3.98742	8.0672	3.93952	0.000105726	0.00937412	0.257261
NFE4	10.1671	3.86491	3.93923	0.000105845	0.00937412	0.256197
SENP5	4.13667	15.9376	3.93817	0.000106285	0.00939909	0.252279
AP001574.1	5.63207	2.70748	3.93754	0.000106548	0.00940832	0.249948
CENPF	8.04476	13.7766	3.93628	0.000107076	0.00943074	0.245273
PRPF4	7.08111	28.5185	3.93399	0.000108041	0.00949785	0.236804
ESPL1	3.47685	5.12712	3.93227	0.000108774	0.00954815	0.23042
NBN	8.81665	32.85	3.92443	0.000112165	0.00974547	0.201434
GPN3	7.3294	30.7433	3.9206	0.000113858	0.00985752	0.187294
BRIX1	8.83239	26.9154	3.92038	0.000113957	0.00985752	0.186471
MYO19	2.94894	9.6205	3.91803	0.000115006	0.0098907	0.177819
LRIF1	5.52574	17.3116	3.91569	0.000116065	0.00993615	0.169171
CCNA2	12.4482	20.662	3.91552	0.000116142	0.00993615	0.16854
MICB	5.7113	13.2183	3.91362	0.000117004	0.00997591	0.161562
PRKAR1B-AS1	2.06152	4.99972	3.90926	0.000119012	0.0101034	0.145501
IL4I1	12.549	22.6836	3.90579	0.000120638	0.0101828	0.132697
C3AR1	12.4497	24.5463	3.90544	0.000120802	0.0101828	0.131418
CCM2	8.29204	26.2999	3.90047	0.000123165	0.0103673	0.113137
TFG	7.32329	32.0571	3.89982	0.000123475	0.0103787	0.110767
TUBG1	17.8276	51.1288	3.89845	0.000124136	0.0104048	0.105729
MFSD12	9.53553	25.482	3.89771	0.000124494	0.0104201	0.103012
NDC80	6.8727	10.7059	3.89618	0.000125237	0.0104676	0.0974018
NUP205	8.80609	28.8128	3.89475	0.000125934	0.0104963	0.0921611
MCM2	12.0791	19.6481	3.89081	0.000127882	0.0105992	0.0776825
NUF2	6.53485	11.7003	3.88886	0.000128852	0.0106413	0.0705582
LSM12P1	3.02351	10.0725	3.88511	0.000130745	0.0107764	0.056801
CCNP	6.78157	6.80051	3.88399	0.000131314	0.0108083	0.0527079
M6PR	19.7082	70.0096	3.8835	0.000131564	0.0108139	0.0509085
CENPA	6.17534	10.099	3.87933	0.000133707	0.0108996	0.0356718
MCM5	8.85611	26.141	3.87279	0.000137139	0.0111184	0.0117737
TPM3	19.9307	100	3.86937	0.000138968	0.0112142	-0.000715698
UBE2C	60.1081	90.708	3.86917	0.000139076	0.0112142	-0.00144604
GCH1	8.44117	22.0865	3.86456	0.000141579	0.0112908	-0.0182639
LYPLA1	36.9818	84.1383	3.86401	0.000141883	0.0112908	-0.0202816
SRSF9	8.58154	39.6928	3.86144	0.000143298	0.0113344	-0.0296362
ATG3	4.1755	24.0309	3.86064	0.000143743	0.0113344	-0.0325598
INCENP	6.82809	16.938	3.86053	0.0001438	0.0113344	-0.0329338
MZT1	10.7261	35.2232	3.86048	0.000143832	0.0113344	-0.0331392
CDC7	4.02809	8.9654	3.86017	0.000144	0.0113344	-0.0342446
IFI16	38.1265	81.4262	3.85906	0.000144622	0.0113533	-0.0383053
CTSB	150.3	476.826	3.85709	0.000145726	0.0113948	-0.0454704
FCER1G	78.2881	189	3.85637	0.000146132	0.0113978	-0.0480964
SKA2	11.4164	37.4149	3.8547	0.000147074	0.011455	-0.0541499
MBOAT2	10.4861	24.8321	3.85417	0.000147374	0.0114634	-0.056071
MAGOHB	2.76246	11.2546	3.85291	0.000148092	0.0115041	-0.060646
ENTPD7	3.18826	9.69921	3.85225	0.000148469	0.0115136	-0.0630464
C1QTNF6	5.68178	11.8023	3.85169	0.000148795	0.0115136	-0.0651136
ERRFI1	116.682	246.073	3.84956	0.000150021	0.0115343	-0.0728439
TIPARP	29.6292	51.668	3.84954	0.000150033	0.0115343	-0.0729198
ELOVL3	1.94461	2.06993	3.84729	0.000151337	0.0116073	-0.0810728
LYAR	7.56785	25.0541	3.84689	0.000151569	0.0116073	-0.0825171
BIRC3	34.251	45.1266	3.84461	0.000152909	0.0116819	-0.090809
AL117328.1	2.7067	4.04162	3.84249	0.000154162	0.0117304	-0.0984999
PRKDC	21.3387	48.6642	3.84157	0.00015471	0.011757	-0.101841
MRPL3	22.8207	102.073	3.84058	0.000155297	0.0117667	-0.105405
GZMB	14.0092	22.4539	3.84049	0.00015535	0.0117667	-0.105726
CASP4	12.6273	43.8756	3.83989	0.000155713	0.0117714	-0.107927
CYCS	20.9578	73.9576	3.83883	0.000156345	0.0117908	-0.111744
TMPRSS11E	18.4178	17.3614	3.83747	0.000157167	0.0118377	-0.116682
ADAP2	5.40371	14.433	3.83568	0.000158255	0.0119046	-0.12318
CARHSP1	6.26138	24.0832	3.83076	0.00016127	0.0120442	-0.140954
PITX1	10.9477	14.3933	3.83067	0.000161327	0.0120442	-0.141288
SNAI1	5.4363	10.7824	3.82922	0.000162228	0.0120941	-0.146531
ATAD2	9.37995	21.2414	3.82872	0.000162543	0.0120941	-0.148358
PSMA5	14.1739	60.4639	3.82796	0.000163013	0.0120941	-0.151077
CAMK2N2	2.35197	2.45081	3.82503	0.000164855	0.0121851	-0.161658
MTPN	36.0107	154.648	3.82283	0.000166254	0.0122486	-0.169616
MTX1P1	3.95853	10.8189	3.82271	0.000166332	0.0122486	-0.170059
C17orf58	5.19185	17.537	3.82067	0.000167638	0.012299	-0.177421
RALB	22.158	89.882	3.81887	0.000168797	0.0123535	-0.183907
RIOX2	2.76551	10.1762	3.81837	0.000169123	0.0123622	-0.185726
NEMP1	6.44946	16.6069	3.81789	0.000169434	0.0123697	-0.187455
HSPA8	193.949	781.912	3.81449	0.00017165	0.0125161	-0.199686
TIPIN	1.87982	6.91678	3.81292	0.000172683	0.0125453	-0.205334
ENO1	324.367	1201.68	3.80772	0.000176155	0.0127043	-0.224073
STRAP	51.0921	168.841	3.80257	0.000179655	0.0128942	-0.242589
BOLA3	1.76501	5.36972	3.79851	0.000182458	0.0129975	-0.257156
TNFAIP6	5.9781	11.6321	3.79644	0.000183901	0.0130414	-0.264568
BATF3	3.55623	6.04229	3.79332	0.0001861	0.0131503	-0.275753
CDA	77.9658	72.0045	3.78914	0.000189086	0.0132215	-0.290728
E2F2	1.94193	3.87254	3.7869	0.000190712	0.013271	-0.29878
CYREN	1.99916	9.76792	3.78476	0.000192266	0.0133188	-0.306415
DERA	20.3229	57.343	3.78372	0.000193029	0.0133208	-0.310137
MRPL51	40.9953	177.459	3.78332	0.000193325	0.0133208	-0.311577
RHCG	6.13288	2.50021	3.782	0.000194298	0.0133486	-0.3163
RASAL2	2.47594	7.3562	3.78049	0.000195418	0.01341	-0.321707
ZNF367	2.12658	5.34264	3.77722	0.000197858	0.0135443	-0.333375
SRPRB	15.5647	60.4809	3.77695	0.000198057	0.0135443	-0.334324
NUP37	3.98549	15.2769	3.77596	0.000198806	0.0135799	-0.337873
BATF2	7.39366	17.1919	3.77238	0.000201523	0.0137496	-0.350633
POC1A	5.48706	14.2425	3.76805	0.000204864	0.0138503	-0.366093
MRPL15	31.1615	102.754	3.76663	0.000205971	0.0138935	-0.371158
GINS1	6.78111	12.2017	3.76556	0.000206802	0.0139338	-0.374945
ZC3H15	20.5249	77.0537	3.76358	0.000208362	0.0140071	-0.382009
FPR3	18.9298	44.1869	3.76269	0.000209068	0.0140229	-0.385188
AUNIP	2.60236	3.58569	3.76174	0.000209819	0.0140574	-0.388558
RPF2	4.77059	20.9994	3.75942	0.000211664	0.0141548	-0.396791
PTAFR	11.9872	28.5863	3.75932	0.000211749	0.0141548	-0.397165
HSPA13	13.3405	39.5436	3.75755	0.000213172	0.0142339	-0.403463
STEAP1	29.1596	49.0974	3.74943	0.000219811	0.0146258	-0.432285
RTCA	8.04528	35.9342	3.74691	0.000221917	0.0147022	-0.441241
PANX1	9.11359	30.9146	3.74634	0.000222394	0.0147174	-0.443261
TSC22D2	4.17451	11.032	3.74174	0.000226283	0.0147899	-0.459547
NAT9	6.16059	28.8976	3.74151	0.000226476	0.0147899	-0.460347
TAF13	18.1882	74.0917	3.74119	0.000226753	0.0147917	-0.461495
CHCHD2	242.927	749.496	3.7403	0.000227514	0.0148142	-0.464644
AREG	106.532	118.254	3.7402	0.000227596	0.0148142	-0.464983
STAB1	10.4055	21.0004	3.73923	0.000228435	0.0148481	-0.468439
MRPL58	17.3055	74.4428	3.73902	0.000228616	0.0148481	-0.469184
FAAP24	2.62239	6.91347	3.73751	0.000229919	0.0149001	-0.474521
IL1RAP	3.46802	8.54623	3.73518	0.000231941	0.0149334	-0.482743
SPAG4	8.50624	20.7724	3.7333	0.000233587	0.0150232	-0.489388
ARNTL2	13.1891	15.5903	3.73204	0.000234697	0.0150544	-0.493839
VDAC2	15.3178	69.8208	3.7315	0.00023518	0.0150544	-0.495772
HOMER1	2.97016	7.17238	3.72967	0.000236806	0.0150994	-0.502241
INTS13	9.76665	27.2382	3.72892	0.000237473	0.0151257	-0.504882
CCL4	10.2732	19.1839	3.72832	0.000238004	0.0151277	-0.50698
GAL3ST4	6.04769	13.4828	3.72816	0.000238154	0.0151277	-0.507572
SELENOI	6.96248	20.3995	3.72803	0.000238268	0.0151277	-0.508022
MELTF	10.1199	9.48572	3.72432	0.000241606	0.0152537	-0.521086
NUDCD1	2.92808	9.05406	3.72407	0.000241837	0.0152537	-0.521983
PPP2R1B	7.94695	20.3681	3.72384	0.000242048	0.0152537	-0.522802
TROAP	4.95176	8.94256	3.72224	0.000243509	0.0153295	-0.528451
RPA3	7.79082	26.8348	3.72181	0.000243899	0.0153377	-0.529952
ERCC6L	1.84674	3.4034	3.72068	0.000244933	0.0153865	-0.533926
MPZL3	9.26623	30.0253	3.71892	0.000246557	0.0154188	-0.540129
DERL1	7.517	45.7932	3.71713	0.000248218	0.0154533	-0.546433
MT2A	414.479	502.43	3.71672	0.000248597	0.0154533	-0.547866
B4GALT1	63.7479	216.762	3.71619	0.000249096	0.0154681	-0.549746
SPC24	4.19285	9.08604	3.71589	0.000249378	0.0154695	-0.550811
NCAPD3	3.19549	9.07545	3.71418	0.000250979	0.0155526	-0.556815
CD72	2.68098	6.35665	3.713	0.00025209	0.0156051	-0.560962
DNAJB6	3.97836	18.8832	3.71051	0.000254456	0.0156863	-0.569732
SPATS2L	9.76408	30.5479	3.70937	0.00025554	0.0157095	-0.573723
UBE2T	16.9827	37.2523	3.7056	0.000259172	0.0158455	-0.586968
SPP1	625.704	828.229	3.70412	0.000260615	0.0159106	-0.592175
PKIB	12.1275	15.2071	3.7026	0.000262097	0.0159426	-0.597496
DONSON	3.78775	11.1343	3.69789	0.000266753	0.0161259	-0.614021
SGTB	1.61322	6.25138	3.69766	0.000266977	0.0161259	-0.614809
IL20RB	15.2497	11.5711	3.69407	0.000270582	0.0162463	-0.62739
FUCA2	15.3285	60.8899	3.69345	0.000271206	0.0162469	-0.629552
AZIN1	28.2123	112.068	3.69195	0.000272731	0.0163054	-0.634812
GART	9.71233	31.8975	3.69097	0.000273729	0.0163486	-0.638237
RND3	13.6718	30.2917	3.68975	0.000274978	0.01638	-0.64251
S100A9	1827.37	1590.28	3.68902	0.000275729	0.0164022	-0.645068
ADGRF4	5.06564	5.68847	3.68869	0.00027606	0.0164054	-0.646192
ECT2	13.5365	30.7648	3.686	0.000278846	0.0165379	-0.65561
PKM	140.982	530.857	3.68539	0.000279475	0.0165422	-0.657725
GINS4	2.76265	3.52545	3.68492	0.000279967	0.0165437	-0.659375
PPM1G	27.0541	118.991	3.68108	0.000283999	0.0167352	-0.672782
SLC36A4	2.38951	7.49719	3.67784	0.000287448	0.0169016	-0.684101
HAUS6	2.43849	7.40142	3.67092	0.000294935	0.0171819	-0.70821
WDR43	10.5474	41.101	3.67037	0.000295538	0.0171819	-0.710126
CPSF3	9.50279	43.8609	3.66872	0.000297354	0.0172149	-0.715868
PTGES	53.4758	79.0012	3.66859	0.000297496	0.0172149	-0.716317
PPAT	4.43904	11.7038	3.66664	0.000299656	0.0172651	-0.723096
EIF4EBP1	81.1038	144.896	3.66649	0.000299823	0.0172651	-0.72362
CENPM	6.95882	15.314	3.66306	0.000303658	0.0174016	-0.735531
TTL	2.0766	7.4255	3.66222	0.000304601	0.0174358	-0.738438
RECQL	5.9827	18.5481	3.66201	0.000304842	0.0174358	-0.739178
ACOT7	10.1013	29.1917	3.66058	0.000306462	0.0175116	-0.744146
CKS1B	16.9675	42.0031	3.65907	0.000308181	0.0175761	-0.749388
EIPR1	3.54397	17.6002	3.65853	0.000308802	0.0175946	-0.751274
ELOVL6	5.23501	9.07377	3.65686	0.000310718	0.0176868	-0.757071
UBE2V2	6.75112	27.3507	3.65337	0.000314754	0.0178312	-0.769165
GTF3C3	3.17206	16.4502	3.64937	0.000319445	0.0179805	-0.783025
PICALM	20.7116	103.845	3.64697	0.000322293	0.0180858	-0.79134
EIF4A3	14.3889	54.1593	3.64334	0.000326642	0.0182609	-0.803896
YME1L1	15.2113	74.8455	3.63927	0.000331582	0.0184043	-0.817955
PPP1R14BP2	1.6351	1.33646	3.63755	0.000333689	0.0184607	-0.823889
PAQR3	2.3105	5.32792	3.63748	0.00033378	0.0184607	-0.824144
IGF2BP3	4.54358	4.85947	3.63734	0.000333944	0.0184607	-0.824603
RFC4	8.38253	19.3864	3.63417	0.000337871	0.0185741	-0.835551
RPL39L	27.6481	50.8349	3.63366	0.000338505	0.0185918	-0.837306
SLAMF8	3.91953	8.49491	3.63218	0.000340361	0.0186592	-0.842426
RNF149	6.50194	44.2188	3.63079	0.000342103	0.018703	-0.847206
CD163	39.0374	57.3519	3.6286	0.000344877	0.0187919	-0.854768
TYMP	31.0061	99.9786	3.6285	0.000344994	0.0187919	-0.855087
POLE2	3.0155	6.47447	3.62807	0.000345539	0.0188044	-0.856565
CCL7	3.6242	4.22289	3.62774	0.000345963	0.0188102	-0.857711
CYRIB	8.41506	34.2736	3.62588	0.000348334	0.0188391	-0.864107
PDCD1LG2	4.65	8.59673	3.62267	0.000352474	0.0189773	-0.875166
MCUB	6.5639	18.1264	3.62261	0.00035255	0.0189773	-0.875369
POLD2	20.9787	82.4128	3.62107	0.000354556	0.019068	-0.880679
PYGL	20.7472	42.114	3.61992	0.000356053	0.019098	-0.884625
CCL4L2	5.1607	11.461	3.61966	0.000356397	0.019098	-0.885529
DDX39A	11.5004	46.9627	3.61753	0.000359194	0.0191959	-0.892844
R3HDM1	3.40428	13.3394	3.60795	0.000372035	0.0196524	-0.925714
LSM1	6.20396	20.0695	3.60738	0.000372815	0.0196587	-0.927675
CCT4	37.5938	148.088	3.6037	0.000377865	0.0198121	-0.940261
CKAP2	6.98565	18.749	3.6013	0.0003812	0.0198969	-0.948484
TFEC	1.85109	4.13236	3.6006	0.000382172	0.0199222	-0.950865
AC241585.1	5.45111	15.5029	3.59614	0.000388464	0.0201116	-0.966139
POLE3	18.1743	84.7093	3.59504	0.000390022	0.0201116	-0.969884
SLC15A4	3.2765	19.042	3.59481	0.000390356	0.0201116	-0.970684
FYB1	5.72654	13.1509	3.59461	0.00039064	0.0201116	-0.971363
UBAC1	7.38954	37.7284	3.58379	0.00040636	0.02064	-1.00826
RAN	46.9119	181.146	3.57805	0.000414946	0.0209525	-1.0278
FAM111B	4.80691	9.60961	3.57719	0.000416243	0.0209983	-1.03072
HIF1A-AS3	1.58732	1.88137	3.57535	0.000419034	0.0210855	-1.03697
RFWD3	4.6528	20.0953	3.57313	0.000422432	0.0212026	-1.04452
WDR75	6.09316	26.3857	3.57156	0.000424846	0.0212385	-1.04984
STOML2	39.7533	154.622	3.56911	0.000428652	0.0213525	-1.05818
WASHC4	4.85612	23.7575	3.5679	0.000430543	0.0213708	-1.06229
GNB4	3.95088	12.1806	3.56772	0.000430824	0.0213708	-1.0629
MAPK6	9.87715	29.4623	3.56728	0.000431514	0.0213708	-1.06439
COLGALT1	21.3012	80.9825	3.56586	0.000433735	0.0214353	-1.06919
CCDC90B	4.20503	14.485	3.56579	0.000433848	0.0214353	-1.06943
BCAS2	18.4478	90.1367	3.56489	0.000435274	0.0214842	-1.0725
FCGR2C	2.01561	3.76209	3.56395	0.000436759	0.0215218	-1.07568
EREG	20.8403	16.2404	3.56362	0.000437277	0.0215295	-1.07679
XPOT	16.6677	48.5409	3.56246	0.000439119	0.0215844	-1.08072
ITGB1BP1	4.42653	20.264	3.56182	0.00044014	0.0216167	-1.08289
AL355916.1	4.71983	2.32976	3.55948	0.000443892	0.0217291	-1.09082
VEGFA	25.8179	59.3007	3.55725	0.000447494	0.0218798	-1.09837
LOXL2	13.1323	24.5483	3.55687	0.000448108	0.0218798	-1.09965
UHRF1	4.26262	9.425	3.5567	0.000448391	0.0218798	-1.10024
HPS3	4.02582	17.309	3.55378	0.000453151	0.0220552	-1.1101
DSC2	7.17122	14.5176	3.55294	0.000454524	0.0221039	-1.11293
LINC01614	8.65683	9.98046	3.55013	0.00045918	0.0222032	-1.12245
TEDC2	2.5089	6.4194	3.54971	0.000459868	0.0222126	-1.12384
DCBLD2	29.4715	39.5002	3.54881	0.000461365	0.0222515	-1.12688
FCGR2A	16.1672	39.1615	3.54863	0.000461678	0.0222515	-1.12751
TMEM200B	2.55775	5.34683	3.54806	0.000462631	0.0222543	-1.12944
STAT1	44.2709	126.112	3.54747	0.000463608	0.0222543	-1.13141
GLA	4.72325	16.4892	3.54559	0.00046677	0.022316	-1.13776
UBE2K	14.3989	65.4063	3.54491	0.000467925	0.0223532	-1.14007
SLAMF7	15.6202	31.0564	3.54421	0.000469108	0.0223737	-1.14242
CHAC2	3.74395	9.98852	3.53528	0.000484465	0.0228835	-1.1725
CDCA2	2.38513	5.02775	3.53516	0.000484674	0.0228835	-1.1729
ABCA1	6.12697	16.6827	3.53306	0.000488352	0.0229599	-1.17996
AC069544.2	2.43552	12.275	3.53145	0.000491193	0.023057	-1.18537
POPDC3	2.77582	2.46382	3.53006	0.00049366	0.023118	-1.19005
DARS1	11.8351	64.465	3.52755	0.000498135	0.0232908	-1.19847
ATP5F1B	188.095	720.137	3.52712	0.000498917	0.0233048	-1.19993
LTBR	24.1601	80.5383	3.52695	0.000499217	0.0233048	-1.20049
MYO5A	2.65101	9.03403	3.52219	0.000507842	0.0235778	-1.21648
SFXN1	4.74697	20.7042	3.51975	0.000512317	0.0237211	-1.22466
TFRC	31.3348	60.5012	3.51972	0.000512373	0.0237211	-1.22476
LSM5	6.06336	25.6531	3.51963	0.000512525	0.0237211	-1.22504
DSG2	44.1239	107.65	3.51883	0.000513998	0.0237344	-1.22772
RAB5C	10.9007	60.5335	3.51468	0.000521729	0.0239925	-1.24164
TRIM47	14.7165	45.4906	3.51258	0.000525676	0.0241044	-1.24867
SEPTIN7	5.86974	31.3355	3.51207	0.000526637	0.024112	-1.25038
GPR34	7.83532	16.6379	3.51206	0.000526652	0.024112	-1.2504
IGSF21	1.70178	2.41617	3.51013	0.000530297	0.0242415	-1.25684
PGM1	18.5578	69.1183	3.50968	0.00053116	0.0242623	-1.25836
LSM12	2.86363	12.2377	3.5024	0.000545192	0.0247889	-1.28267
LILRB4	8.34164	17.2127	3.49949	0.000550896	0.0250181	-1.29237
MAD2L1	5.73537	11.6211	3.49775	0.000554338	0.0250738	-1.29818
GADD45A	30.2082	65.3121	3.49496	0.00055988	0.0252443	-1.30746
UBE2F	1.80398	11.2936	3.49066	0.000568555	0.025536	-1.32179
C1QC	247.276	526.137	3.49024	0.000569394	0.025536	-1.32316
GLI3	2.96644	3.52744	3.49005	0.000569788	0.025536	-1.32381
ZCCHC9	2.37826	13.0871	3.48789	0.00057419	0.0256939	-1.33098
DLGAP5	8.65383	14.777	3.48582	0.000578459	0.0257701	-1.33788
TGM2	90.7052	217.499	3.48353	0.000583194	0.0259025	-1.34548
DCUN1D1	3.41422	15.2783	3.48317	0.000583933	0.0259159	-1.34666
TMEM237	2.98051	9.30344	3.47928	0.000592082	0.026087	-1.35957
AP2S1	26.7999	141.983	3.47908	0.000592509	0.026087	-1.36024
AMFR	12.7848	54.4773	3.47861	0.000593494	0.026087	-1.36179
SPC25	3.86824	8.45458	3.47727	0.000596342	0.0261821	-1.36625
YWHAQ	80.3029	345.739	3.47717	0.000596539	0.0261821	-1.36656
POLR1F	6.63253	24.0273	3.47639	0.000598212	0.0262168	-1.36917
GYG1	4.25458	20.5508	3.47513	0.000600884	0.0262951	-1.37332
TWF1	14.5808	59.7119	3.47279	0.000605915	0.0263771	-1.38109
TIMMDC1	14.2366	68.8441	3.47214	0.000607312	0.0263771	-1.38323
MXRA7	8.61395	26.0309	3.47157	0.000608542	0.0263771	-1.38512
SUMO2	22.0511	135.496	3.47153	0.00060864	0.0263771	-1.38527
PAK2	12.9703	60.7393	3.47122	0.000609306	0.0263771	-1.38629
TRPS1	2.1199	4.93315	3.46759	0.000617197	0.0265411	-1.39827
SLC16A1	19.3084	18.1343	3.46592	0.000620882	0.0266598	-1.40381
FNDC3B	8.81478	33.9046	3.46235	0.000628795	0.0268906	-1.41561
WSB2	12.2121	54.85	3.46227	0.000628972	0.0268906	-1.41587
FGFBP1	29.968	25.7434	3.46152	0.000630639	0.0269038	-1.41833
ATP5PD	15.0389	83.2073	3.46047	0.000632988	0.0269805	-1.4218
JPT1	46.4194	152.1	3.46017	0.000633666	0.0269805	-1.42279
CENPO	1.80757	5.27635	3.46002	0.000633997	0.0269805	-1.42328
BUB3	6.23357	34.503	3.45988	0.000634317	0.0269805	-1.42375
METTL2A	2.28364	12.7753	3.45971	0.000634707	0.0269805	-1.42432
HLTF	5.89741	12.8299	3.45367	0.000648419	0.0273683	-1.44422
DDX56	13.3088	64.8669	3.45272	0.000650598	0.0274012	-1.44734
BCL2L13	5.46351	26.3584	3.45033	0.000656121	0.0274927	-1.45521
USP5	18.9623	85.8602	3.44942	0.00065825	0.0275284	-1.45822
MBD4	7.23603	39.6262	3.44805	0.00066145	0.027615	-1.46274
P3H4	24.2543	37.0458	3.4476	0.000662504	0.027615	-1.46422
TFDP1	14.3626	68.8685	3.44754	0.000662645	0.027615	-1.46442
PSMD11	14.8566	55.6858	3.44177	0.000676283	0.0280849	-1.48338
SLC30A6	5.62591	27.8575	3.44025	0.000679922	0.0281769	-1.48837
DSN1	8.0435	26.9176	3.44005	0.000680399	0.028177	-1.48902
PHTF2	3.46908	13.1117	3.4378	0.000685813	0.0282634	-1.4964
PNP	8.20396	28.1583	3.43686	0.000688086	0.0282982	-1.49947
SLC7A5	44.3662	75.0381	3.43626	0.000689552	0.0283034	-1.50145
RPS6KB1	3.5166	16.0945	3.43193	0.000700158	0.0286164	-1.51565
H2AZ1	48.5029	172.509	3.43133	0.000701626	0.028637	-1.5176
ZNF267	2.2398	10.1297	3.43111	0.000702168	0.0286395	-1.51832
STIP1	29.0252	133.788	3.43004	0.000704833	0.0287285	-1.52184
MRPL37	15.2273	84.3667	3.42952	0.000706118	0.0287611	-1.52354
GMPS	7.54774	26.5505	3.42932	0.000706618	0.0287618	-1.5242
GGH	9.82455	9.16684	3.42572	0.000715605	0.0289886	-1.53595
FPR2	1.66182	2.64308	3.42519	0.000716959	0.0290039	-1.53771
AGPS	5.00388	23.4255	3.42361	0.00072094	0.0291055	-1.54285
ERGIC2	6.43887	27.6592	3.42227	0.000724354	0.0291641	-1.54725
STK17A	10.9797	34.6978	3.42213	0.000724706	0.0291641	-1.5477
ZWINT	17.6321	41.9005	3.41827	0.000734591	0.0294168	-1.5603
NT5C3A	7.6734	29.9224	3.41217	0.000750489	0.0298523	-1.5802
ATP2B1	6.42979	16.9117	3.41119	0.000753074	0.0299151	-1.5834
TPI1P1	3.33168	7.03491	3.4102	0.000755694	0.029953	-1.58662
UBE3C	7.15983	35.9769	3.40987	0.000756549	0.029953	-1.58767
FOXN2	3.80306	15.626	3.40945	0.00075768	0.0299778	-1.58906
RHOV	56.122	51.0435	3.40823	0.000760919	0.0300684	-1.59303
LRRC25	5.49647	14.6486	3.40802	0.000761475	0.0300684	-1.59371
CDH3	36.956	64.298	3.40434	0.000771357	0.0303798	-1.60569
CUL2	4.96655	24.9493	3.40314	0.000774582	0.030464	-1.60956
GNLY	12.9257	14.0536	3.40275	0.000775636	0.0304651	-1.61083
DDIT4	55.4974	94.5619	3.40164	0.000778654	0.0305295	-1.61444
FSCN1	60.8474	99.2489	3.40115	0.000779996	0.0305295	-1.61604
BCL2L12	5.93228	24.7094	3.40102	0.000780357	0.0305295	-1.61647
NABP2	11.2484	54.2585	3.40044	0.000781947	0.0305716	-1.61836
TAP1	35.7799	95.289	3.39811	0.000788336	0.0307508	-1.62592
MTMR2	2.46222	10.0997	3.39593	0.000794351	0.0309293	-1.63298
HGS	4.28061	22.1381	3.39244	0.000804083	0.0311908	-1.64429
EGFR	34.5902	49.6788	3.39196	0.000805453	0.0312032	-1.64587
NFIL3	14.8596	54.2169	3.39164	0.000806343	0.0312173	-1.6469
TMEM45A	13.4444	18.1777	3.39091	0.00080839	0.0312761	-1.64925
ATP8B3	1.80747	2.24619	3.38975	0.000811673	0.0313296	-1.65302
PCLAF	2.45625	5.72008	3.38968	0.000811881	0.0313296	-1.65325
TACO1	5.69311	32.66	3.38782	0.000817165	0.0314722	-1.65928
CDK2	5.55973	20.5135	3.38674	0.000820236	0.0315292	-1.66276
C1QB	246.699	545.91	3.3865	0.000820927	0.0315354	-1.66354
SMG8	3.46943	17.0623	3.38565	0.000823368	0.0315883	-1.6663
KPNA1	2.90685	14.6315	3.38411	0.000827782	0.0316204	-1.67127
DDX21	21.0714	80.0444	3.38364	0.000829152	0.0316204	-1.6728
GTPBP4	7.1922	32.2892	3.38068	0.000837738	0.0318517	-1.68237
MYBL2	31.7757	56.6486	3.37932	0.000841708	0.031921	-1.68675
SYT12	7.47547	8.46241	3.37307	0.000860203	0.032395	-1.70693
KCMF1	4.26158	26.773	3.36979	0.000870059	0.0326833	-1.7175
OSTM1	4.41415	21.3721	3.36953	0.000870822	0.03269	-1.71832
HYLS1	2.93025	8.99318	3.36838	0.000874323	0.0327469	-1.72204
PSMD2	41.2265	159.909	3.36559	0.00088283	0.0329602	-1.73103
ATP13A3	8.57122	28.4824	3.36351	0.00088921	0.0330644	-1.73771
VDAC3	34.3573	99.303	3.36323	0.000890056	0.0330644	-1.73859
NAA25	2.21642	9.65293	3.36086	0.000897394	0.0332548	-1.74621
MARCHF1	1.89026	5.81445	3.3608	0.000897584	0.0332548	-1.7464
ABHD5	2.4304	13.4068	3.35869	0.000904183	0.0334356	-1.7532
CPT1C	2.51033	2.58598	3.35793	0.000906574	0.0334835	-1.75565
CCL11	4.49451	6.95474	3.35629	0.00091172	0.0335893	-1.7609
AL390719.1	3.81313	7.67052	3.35365	0.00092007	0.0338033	-1.76935
MAFB	15.9567	44.836	3.35357	0.000920351	0.0338033	-1.76964
RNF26	11.3931	41.6383	3.35267	0.000923213	0.0338456	-1.77252
NRBP1	12.5615	70.7475	3.35245	0.000923902	0.03385	-1.77321
CENPH	4.24031	12.4666	3.35186	0.000925807	0.0338987	-1.77512
MEIOB	2.90965	1.35106	3.35162	0.000926549	0.0338987	-1.77586
GALK1	7.86007	32.2519	3.34895	0.000935144	0.0340938	-1.78443
UBE4A	5.78019	20.2031	3.34837	0.000937032	0.0341207	-1.7863
SKA3	3.307	7.44333	3.34768	0.000939254	0.0341807	-1.78849
HSPD1	41.8361	147.304	3.34692	0.000941735	0.0341917	-1.79094
PERP	81.3323	218.253	3.34688	0.000941858	0.0341917	-1.79106
TXNRD1	136.573	190.618	3.34549	0.000946382	0.0342931	-1.7955
DEPDC1B	3.38504	6.55268	3.34373	0.000952156	0.0344603	-1.80114
TOMM70	11.3583	54.1132	3.34208	0.000957605	0.0345943	-1.80643
BACH1	6.00793	23.4398	3.34069	0.000962197	0.0347343	-1.81087
SUV39H2	2.32713	8.34756	3.33995	0.00096464	0.0347644	-1.81322
MYC	17.1237	41.9105	3.33981	0.000965101	0.0347644	-1.81366
ZNF143	2.06681	13.4707	3.33625	0.000977027	0.0349981	-1.82504
IKBIP	4.10676	17.4665	3.3342	0.000983932	0.035203	-1.83157
IFI35	33.3144	81.4522	3.33378	0.000985364	0.0352274	-1.83292
RAB31	28.8113	92.8229	3.33258	0.000989449	0.035297	-1.83675
CYTH4	4.26582	12.775	3.33187	0.00099186	0.0353589	-1.83901
RAD23B	24.7629	136.883	3.32935	0.00100049	0.035521	-1.84703
EFNA3	3.72442	7.55201	3.32877	0.00100248	0.0355669	-1.84888
CHAF1A	3.63815	11.9241	3.32827	0.00100421	0.0356069	-1.85047
MS4A6A	14.7605	34.3943	3.32797	0.00100525	0.0356225	-1.85143
TLR1	2.80728	8.80163	3.32679	0.00100933	0.0357245	-1.85519
ALDH1L2	2.32794	4.21797	3.32644	0.00101055	0.035725	-1.8563
AC113189.3	3.56378	5.47929	3.32495	0.00101573	0.0358442	-1.86104
TUBD1	2.00647	9.1972	3.31904	0.00103654	0.0362771	-1.87983
TBC1D23	4.8396	26.51	3.31746	0.00104218	0.0364103	-1.88486
PDCD1	2.77364	5.69164	3.31492	0.00105129	0.0365995	-1.89292
THOP1	3.24499	14.1422	3.31442	0.00105311	0.0366411	-1.89452
CENPQ	3.68669	13.813	3.31415	0.00105408	0.0366535	-1.89537
PYCR1	28.1759	95.1084	3.31362	0.00105598	0.0366765	-1.89703
CDT1	8.44291	18.629	3.31272	0.00105926	0.0367692	-1.89991
SH2D2A	3.05013	8.93208	3.31233	0.00106068	0.0367968	-1.90115
SEC23A	10.1995	27.0078	3.31069	0.00106664	0.036939	-1.90634
NOP10	90.9955	386.74	3.30847	0.00107477	0.0371213	-1.91337
RFC5	3.93015	14.8407	3.3084	0.00107503	0.0371213	-1.91359
CCNT1	3.39638	16.8117	3.30507	0.00108735	0.037295	-1.92414
RSPO3	7.73709	5.14113	3.30183	0.00109946	0.0375934	-1.93439
PSMD7	7.36847	36.1945	3.30081	0.0011033	0.0376816	-1.93763
TBL1XR1	8.37959	42.1056	3.30027	0.00110532	0.0377073	-1.93932
OLA1	10.4093	49.2381	3.29992	0.00110666	0.0377311	-1.94043
LRP12	2.3444	6.34563	3.29892	0.00111042	0.0378161	-1.94358
LILRB2	4.88926	10.9531	3.29555	0.00112329	0.0380796	-1.95424
ORMDL2	4.2751	20.3673	3.29425	0.00112828	0.0381282	-1.95834
LAMB3	122.555	297.023	3.29417	0.00112857	0.0381282	-1.95858
STC2	7.15413	9.63475	3.2911	0.00114043	0.0383371	-1.96825
GNA12	12.8062	50.4244	3.29097	0.00114096	0.0383371	-1.96868
F13A1	46.5681	53.3286	3.29074	0.00114185	0.0383371	-1.9694
COA4	15.6677	74.7931	3.28949	0.00114671	0.0384787	-1.97334
HSPA7	7.83414	12.0241	3.28855	0.00115038	0.0385798	-1.97629
AC093817.2	1.52135	2.62406	3.28719	0.00115575	0.0386945	-1.9806
AGFG1	6.54973	31.0575	3.28688	0.00115694	0.0387124	-1.98155
C1QA	211.082	538.183	3.285	0.00116439	0.0387983	-1.98749
CST6	43.4611	65.5586	3.2848	0.00116516	0.0387983	-1.9881
MRPL33	28.3659	88.0995	3.28475	0.00116538	0.0387983	-1.98827
PHB	8.72112	47.6089	3.28364	0.00116978	0.0389014	-1.99176
PRPF40A	7.65168	39.7286	3.28257	0.00117402	0.0389986	-1.99511
CLEC7A	8.03067	19.6069	3.27998	0.00118443	0.0391548	-2.00327
SMC2	4.53865	13.6933	3.27763	0.00119389	0.0393727	-2.01063
AP2M1	38.239	197.302	3.27731	0.00119521	0.0393873	-2.01165
PNO1	7.47832	33.2533	3.2772	0.00119566	0.0393873	-2.012
LINC02015	2.39603	1.24338	3.27541	0.00120296	0.0395619	-2.01763
TAP2	5.84537	20.0247	3.27488	0.00120511	0.0395685	-2.01927
PFKFB3	30.843	74.8862	3.27488	0.00120512	0.0395685	-2.01928
EPOP	3.3058	7.54229	3.27322	0.00121194	0.0397252	-2.0245
ITGA3	74.1649	184.84	3.27195	0.00121714	0.0398516	-2.02846
ESYT1	14.9836	82.9674	3.26915	0.00122874	0.0401059	-2.03723
NPLOC4	9.4775	54.9423	3.26898	0.00122948	0.0401059	-2.03779
UBE2S	8.44459	20.8413	3.26894	0.00122963	0.0401059	-2.0379
CALHM6	2.83502	4.06027	3.26857	0.00123118	0.0401344	-2.03906
CCL13	55.0705	68.2355	3.26689	0.00123821	0.0403152	-2.04432
CCNYL1	4.17708	18.1881	3.26676	0.00123876	0.0403152	-2.04473
CNBP	40.5987	292.477	3.26485	0.00124681	0.0404665	-2.05072
MRPS16	13.5398	82.366	3.25947	0.00126971	0.0409089	-2.06755
CRLF3	2.36293	13.9327	3.25938	0.00127008	0.0409089	-2.06781
SEMA4B	25.7727	87.6091	3.25791	0.0012764	0.0410555	-2.0724
CYP27B1	4.45396	7.11832	3.25607	0.00128436	0.0412126	-2.07814
CSTA	17.7513	21.0333	3.2543	0.00129208	0.041371	-2.08368
AIMP2	6.04261	27.0089	3.25203	0.00130202	0.041622	-2.09076
PFN2	37.4118	81.2761	3.25176	0.00130322	0.0416341	-2.09161
DCAF13	5.40319	20.467	3.25116	0.00130585	0.0416389	-2.09347
SLC25A15	3.60654	11.0845	3.25048	0.00130886	0.0416389	-2.0956
COASY	13.8859	69.642	3.25007	0.00131064	0.0416732	-2.09685
HELLS	1.65255	4.29365	3.24945	0.00131338	0.041738	-2.09878
RPP25	8.61431	24.2733	3.24848	0.00131771	0.0417863	-2.10182
TIMM23	21.6118	136.08	3.24721	0.00132334	0.0418583	-2.10576
OAS1	25.2249	56.7207	3.24621	0.00132784	0.0419162	-2.1089
DRG1	13.8674	71.0136	3.246	0.00132875	0.0419162	-2.10953
PLAAT1	2.84259	4.60023	3.24534	0.00133171	0.0419478	-2.11159
KIF15	2.63121	4.99567	3.24509	0.00133287	0.0419478	-2.11239
TMPRSS11D	1.66866	0.557708	3.24354	0.00133984	0.0420396	-2.11721
RNU6-140P	6.63565	4.65133	3.24327	0.00134105	0.0420551	-2.11804
SNAPC1	2.52631	11.4646	3.24307	0.00134195	0.0420613	-2.11866
DDX18	7.55981	40.8116	3.24285	0.00134295	0.0420705	-2.11935
ADGRG3	1.59356	1.87398	3.24245	0.00134476	0.0421024	-2.12059
AIF1	29.3705	87.7147	3.24126	0.00135014	0.042203	-2.12427
MOB1A	12.4866	88.3112	3.24113	0.00135073	0.042203	-2.12468
CCDC71L	5.3749	17.6734	3.23965	0.00135747	0.0423912	-2.12928
NAA15	4.04552	17.631	3.23732	0.00136817	0.0425302	-2.13652
KIF3C	4.07107	9.59517	3.23728	0.00136836	0.0425302	-2.13666
IGHV3-48	200.267	327.994	3.23502	0.0013788	0.0427206	-2.14367
OTUD6B	2.51851	10.0274	3.23302	0.00138811	0.0429125	-2.14988
IPMK	2.09918	9.67525	3.23048	0.00140001	0.0431712	-2.15776
SRD5A1	4.76188	12.3325	3.23035	0.00140061	0.0431712	-2.15816
CYP24A1	84.3379	65.7716	3.22981	0.00140314	0.0431888	-2.15982
CSF2	6.56362	8.11943	3.22978	0.00140329	0.0431888	-2.15992
LAIR1	5.80503	16.573	3.22929	0.00140558	0.0432189	-2.16142
HES4	7.2363	17.5794	3.2281	0.00141119	0.0433176	-2.1651
ATG7	1.81073	10.6274	3.22659	0.00141836	0.0434703	-2.16978
LILRB1	2.57921	7.3343	3.22494	0.00142626	0.043488	-2.1749
POT1	2.23575	9.20839	3.22322	0.00143451	0.0436948	-2.18022
SMNDC1	3.38122	21.7519	3.22245	0.00143819	0.0437723	-2.18259
GBP5	6.19462	11.6256	3.22238	0.00143853	0.0437723	-2.18281
CHCHD2P9	7.55783	20.2255	3.22206	0.00144006	0.0437742	-2.18379
GOLGA7	5.90864	17.0667	3.22037	0.00144826	0.0439335	-2.18903
FRMD5	1.89218	3.82172	3.21912	0.00145432	0.0440723	-2.19288
GPR176	4.61421	8.8266	3.21765	0.00146151	0.0441551	-2.19743
PTPRN	1.7504	0.962952	3.21477	0.00147569	0.0444479	-2.20633
SLC43A3	9.89346	31.7715	3.2133	0.00148292	0.0445529	-2.21084
SAMSN1	4.73977	10.9551	3.21287	0.00148505	0.04456	-2.21216
TYMS	2.83933	6.80445	3.21107	0.00149402	0.0447505	-2.21772
METTL21A	1.80058	8.2304	3.21066	0.00149607	0.0447894	-2.21898
SRP72	14.2114	69.8791	3.20896	0.0015046	0.0449541	-2.22422
AKR1B1	54.0995	86.8135	3.20719	0.00151352	0.0451313	-2.22967
RCE1	4.69148	23.7689	3.20703	0.00151433	0.0451313	-2.23017
CENPU	5.7626	14.8863	3.20528	0.00152322	0.0453509	-2.23557
GPRIN1	2.72888	7.01494	3.19826	0.00155928	0.0463086	-2.25714
MSANTD3	3.97132	17.8407	3.19758	0.00156279	0.0463664	-2.25921
MAIP1	5.11568	27.9844	3.19719	0.00156482	0.0464034	-2.2604
WDR3	3.44892	13.2174	3.19525	0.00157499	0.0465688	-2.26637
TIMM8B	32.3728	90.1904	3.19501	0.00157627	0.0465802	-2.26712
ZC3HAV1L	2.89663	9.20751	3.1931	0.00158628	0.0467152	-2.27296
ZW10	5.56179	23.3514	3.19309	0.00158634	0.0467152	-2.27299
TGFA	13.3305	28.7433	3.19279	0.00158795	0.0467391	-2.27393
MRPS35	43.4691	126.415	3.19242	0.00158991	0.0467509	-2.27506
TRIM65	5.03921	26.0352	3.1912	0.00159636	0.0468919	-2.27879
YBX1	65.271	352.156	3.18726	0.0016174	0.0473017	-2.29086
GPR180	1.83725	7.97208	3.18545	0.00162716	0.0475172	-2.2964
EEF1AKMT4	6.01339	17.3847	3.18428	0.00163348	0.0476431	-2.29997
VDAC1	41.7353	196.758	3.18358	0.00163726	0.0476481	-2.3021
TNFSF13B	7.4625	22.3506	3.18291	0.00164093	0.0477314	-2.30416
UBA3	6.12776	36.7119	3.18275	0.0016418	0.0477336	-2.30465
LAPTM5	55.9074	177.977	3.18217	0.00164499	0.0478028	-2.30644
CYBB	37.8749	89.6706	3.18086	0.00165213	0.0479855	-2.31043
UBE2D1	5.43683	28.6533	3.17812	0.00166723	0.0481898	-2.3188
TNS3	12.0215	45.0007	3.17521	0.00168335	0.0484908	-2.32767
CLEC4E	4.74894	5.40484	3.17497	0.0016847	0.0485063	-2.32841
GBP1	25.0673	53.6268	3.17393	0.00169054	0.0486036	-2.33159
S100A16	162.865	420.859	3.1727	0.00169742	0.0487073	-2.33533
AIG1	3.24266	15.2816	3.17153	0.00170397	0.0488009	-2.33888
TMX2	16.2734	107.1	3.17018	0.00171163	0.0489423	-2.34301
SNX3	46.0999	240.054	3.16605	0.00173519	0.0494012	-2.35559
RNF213	13.1937	39.9263	3.16595	0.00173574	0.0494012	-2.35588
NFXL1	2.18742	8.22081	3.16544	0.00173865	0.0494519	-2.35742
HAT1	4.03396	20.5931	3.16414	0.00174617	0.0496031	-2.36139
WFDC10B	4.29625	5.45333	3.1631	0.00175214	0.0497013	-2.36453
XDH	9.85006	12.0859	3.16212	0.00175781	0.049791	-2.36751
KYNU	8.19573	8.06103	3.16114	0.00176354	0.0498683	-2.3705
HPRT1	19.5303	76.5356	3.16108	0.0017639	0.0498683	-2.37069
